# Supplementary material for: Mutation density changes in SARS-CoV-2 are related to the pandemic stage but to a lesser extent in the dominant strain with mutations in spike and RdRp
Source: PeerJ. 2020 Aug 19;8:e9703. doi: 10.7717/peerj.9703 (PMC7443079; doi:10.7717/peerj.9703)
Supplement: Supplemental Information 3 — Position indicates initial nucleotide of 100-nt long bin. Counts indicate average count of mutations in bin in phenotype/days combination. MT indicates presence of both 14408C >T and 23403A >G mutations, WT indicates reference nucleotides. [file peerj-08-9703-s003.xlsx]

## Sheet: File S1A
#File S1A. Binned distributions of mutations in RdRp and S regions categorized by phenotype and day of sequencing
# position indicates initial nucleotide of 100-nt long bin
# counts indicate average count of mutations in bin in phenotype / days combination
# MT indicates presence of both 14408C>T and 23403A>G mutations, WT indicates reference nucleotides
position	gene	days	category	counts	phenotype	mutation.type
13400	RdRp	60-80	mt.synonymous	0	MT	Synonymous
13500	RdRp	60-80	mt.synonymous	0.0174757	MT	Synonymous
13600	RdRp	60-80	mt.synonymous	0	MT	Synonymous
13700	RdRp	60-80	mt.synonymous	0	MT	Synonymous
13800	RdRp	60-80	mt.synonymous	0	MT	Synonymous
13900	RdRp	60-80	mt.synonymous	0	MT	Synonymous
14000	RdRp	60-80	mt.synonymous	0	MT	Synonymous
14100	RdRp	60-80	mt.synonymous	0.00388349	MT	Synonymous
14200	RdRp	60-80	mt.synonymous	0	MT	Synonymous
14300	RdRp	60-80	mt.synonymous	0	MT	Synonymous
14400	RdRp	60-80	mt.synonymous	0	MT	Synonymous
14500	RdRp	60-80	mt.synonymous	0	MT	Synonymous
14600	RdRp	60-80	mt.synonymous	0.00388349	MT	Synonymous
14700	RdRp	60-80	mt.synonymous	0	MT	Synonymous
14800	RdRp	60-80	mt.synonymous	0	MT	Synonymous
14900	RdRp	60-80	mt.synonymous	0	MT	Synonymous
15000	RdRp	60-80	mt.synonymous	0	MT	Synonymous
15100	RdRp	60-80	mt.synonymous	0	MT	Synonymous
15200	RdRp	60-80	mt.synonymous	0	MT	Synonymous
15300	RdRp	60-80	mt.synonymous	0	MT	Synonymous
15400	RdRp	60-80	mt.synonymous	0	MT	Synonymous
15500	RdRp	60-80	mt.synonymous	0	MT	Synonymous
15600	RdRp	60-80	mt.synonymous	0	MT	Synonymous
15700	RdRp	60-80	mt.synonymous	0.00194175	MT	Synonymous
15800	RdRp	60-80	mt.synonymous	0	MT	Synonymous
15900	RdRp	60-80	mt.synonymous	0	MT	Synonymous
16000	RdRp	60-80	mt.synonymous	0	MT	Synonymous
16100	RdRp	60-80	mt.synonymous	0	MT	Synonymous
16200	RdRp	60-80	mt.synonymous	0	MT	Synonymous
21500	S	60-80	mt.synonymous	0	MT	Synonymous
21600	S	60-80	mt.synonymous	0	MT	Synonymous
21700	S	60-80	mt.synonymous	0	MT	Synonymous
21800	S	60-80	mt.synonymous	0	MT	Synonymous
21900	S	60-80	mt.synonymous	0	MT	Synonymous
22000	S	60-80	mt.synonymous	0	MT	Synonymous
22100	S	60-80	mt.synonymous	0	MT	Synonymous
22200	S	60-80	mt.synonymous	0	MT	Synonymous
22300	S	60-80	mt.synonymous	0	MT	Synonymous
22400	S	60-80	mt.synonymous	0.00388349	MT	Synonymous
22500	S	60-80	mt.synonymous	0	MT	Synonymous
22600	S	60-80	mt.synonymous	0	MT	Synonymous
22700	S	60-80	mt.synonymous	0	MT	Synonymous
22800	S	60-80	mt.synonymous	0	MT	Synonymous
22900	S	60-80	mt.synonymous	0	MT	Synonymous
23000	S	60-80	mt.synonymous	0.00776699	MT	Synonymous
23100	S	60-80	mt.synonymous	0	MT	Synonymous
23200	S	60-80	mt.synonymous	0	MT	Synonymous
23300	S	60-80	mt.synonymous	0	MT	Synonymous
23400	S	60-80	mt.synonymous	0.023301	MT	Synonymous
23500	S	60-80	mt.synonymous	0.00970874	MT	Synonymous
23600	S	60-80	mt.synonymous	0	MT	Synonymous
23700	S	60-80	mt.synonymous	0.0291262	MT	Synonymous
23800	S	60-80	mt.synonymous	0.023301	MT	Synonymous
23900	S	60-80	mt.synonymous	0	MT	Synonymous
24000	S	60-80	mt.synonymous	0	MT	Synonymous
24100	S	60-80	mt.synonymous	0	MT	Synonymous
24200	S	60-80	mt.synonymous	0	MT	Synonymous
24300	S	60-80	mt.synonymous	0	MT	Synonymous
24400	S	60-80	mt.synonymous	0	MT	Synonymous
24500	S	60-80	mt.synonymous	0.00194175	MT	Synonymous
24600	S	60-80	mt.synonymous	0	MT	Synonymous
24700	S	60-80	mt.synonymous	0	MT	Synonymous
24800	S	60-80	mt.synonymous	0	MT	Synonymous
24900	S	60-80	mt.synonymous	0	MT	Synonymous
25000	S	60-80	mt.synonymous	0	MT	Synonymous
25100	S	60-80	mt.synonymous	0	MT	Synonymous
25200	S	60-80	mt.synonymous	0	MT	Synonymous
25300	S	60-80	mt.synonymous	0	MT	Synonymous
13400	RdRp	60-80	mt.nonsynonymous	0	MT	Nonsynonymous
13500	RdRp	60-80	mt.nonsynonymous	0.00582524	MT	Nonsynonymous
13600	RdRp	60-80	mt.nonsynonymous	0.00194175	MT	Nonsynonymous
13700	RdRp	60-80	mt.nonsynonymous	0.00776699	MT	Nonsynonymous
13800	RdRp	60-80	mt.nonsynonymous	0	MT	Nonsynonymous
13900	RdRp	60-80	mt.nonsynonymous	0	MT	Nonsynonymous
14000	RdRp	60-80	mt.nonsynonymous	0.00194175	MT	Nonsynonymous
14100	RdRp	60-80	mt.nonsynonymous	0	MT	Nonsynonymous
14200	RdRp	60-80	mt.nonsynonymous	0	MT	Nonsynonymous
14300	RdRp	60-80	mt.nonsynonymous	0	MT	Nonsynonymous
14400	RdRp	60-80	mt.nonsynonymous	0	MT	Nonsynonymous
14500	RdRp	60-80	mt.nonsynonymous	0.00582524	MT	Nonsynonymous
14600	RdRp	60-80	mt.nonsynonymous	0	MT	Nonsynonymous
14700	RdRp	60-80	mt.nonsynonymous	0.00388349	MT	Nonsynonymous
14800	RdRp	60-80	mt.nonsynonymous	0	MT	Nonsynonymous
14900	RdRp	60-80	mt.nonsynonymous	0	MT	Nonsynonymous
15000	RdRp	60-80	mt.nonsynonymous	0	MT	Nonsynonymous
15100	RdRp	60-80	mt.nonsynonymous	0	MT	Nonsynonymous
15200	RdRp	60-80	mt.nonsynonymous	0	MT	Nonsynonymous
15300	RdRp	60-80	mt.nonsynonymous	0.00194175	MT	Nonsynonymous
15400	RdRp	60-80	mt.nonsynonymous	0	MT	Nonsynonymous
15500	RdRp	60-80	mt.nonsynonymous	0	MT	Nonsynonymous
15600	RdRp	60-80	mt.nonsynonymous	0.00194175	MT	Nonsynonymous
15700	RdRp	60-80	mt.nonsynonymous	0.00776699	MT	Nonsynonymous
15800	RdRp	60-80	mt.nonsynonymous	0	MT	Nonsynonymous
15900	RdRp	60-80	mt.nonsynonymous	0.00388349	MT	Nonsynonymous
16000	RdRp	60-80	mt.nonsynonymous	0.00388349	MT	Nonsynonymous
16100	RdRp	60-80	mt.nonsynonymous	0	MT	Nonsynonymous
16200	RdRp	60-80	mt.nonsynonymous	0	MT	Nonsynonymous
21500	S	60-80	mt.nonsynonymous	0	MT	Nonsynonymous
21600	S	60-80	mt.nonsynonymous	0.00194175	MT	Nonsynonymous
21700	S	60-80	mt.nonsynonymous	0.00194175	MT	Nonsynonymous
21800	S	60-80	mt.nonsynonymous	0.00388349	MT	Nonsynonymous
21900	S	60-80	mt.nonsynonymous	0.00194175	MT	Nonsynonymous
22000	S	60-80	mt.nonsynonymous	0	MT	Nonsynonymous
22100	S	60-80	mt.nonsynonymous	0	MT	Nonsynonymous
22200	S	60-80	mt.nonsynonymous	0.00582524	MT	Nonsynonymous
22300	S	60-80	mt.nonsynonymous	0.00388349	MT	Nonsynonymous
22400	S	60-80	mt.nonsynonymous	0	MT	Nonsynonymous
22500	S	60-80	mt.nonsynonymous	0.00388349	MT	Nonsynonymous
22600	S	60-80	mt.nonsynonymous	0	MT	Nonsynonymous
22700	S	60-80	mt.nonsynonymous	0	MT	Nonsynonymous
22800	S	60-80	mt.nonsynonymous	0.00194175	MT	Nonsynonymous
22900	S	60-80	mt.nonsynonymous	0.00194175	MT	Nonsynonymous
23000	S	60-80	mt.nonsynonymous	0	MT	Nonsynonymous
23100	S	60-80	mt.nonsynonymous	0	MT	Nonsynonymous
23200	S	60-80	mt.nonsynonymous	0	MT	Nonsynonymous
23300	S	60-80	mt.nonsynonymous	0	MT	Nonsynonymous
23400	S	60-80	mt.nonsynonymous	0	MT	Nonsynonymous
23500	S	60-80	mt.nonsynonymous	0.00776699	MT	Nonsynonymous
23600	S	60-80	mt.nonsynonymous	0.00194175	MT	Nonsynonymous
23700	S	60-80	mt.nonsynonymous	0.00582524	MT	Nonsynonymous
23800	S	60-80	mt.nonsynonymous	0	MT	Nonsynonymous
23900	S	60-80	mt.nonsynonymous	0.00194175	MT	Nonsynonymous
24000	S	60-80	mt.nonsynonymous	0.0116505	MT	Nonsynonymous
24100	S	60-80	mt.nonsynonymous	0	MT	Nonsynonymous
24200	S	60-80	mt.nonsynonymous	0	MT	Nonsynonymous
24300	S	60-80	mt.nonsynonymous	0.00582524	MT	Nonsynonymous
24400	S	60-80	mt.nonsynonymous	0	MT	Nonsynonymous
24500	S	60-80	mt.nonsynonymous	0	MT	Nonsynonymous
24600	S	60-80	mt.nonsynonymous	0	MT	Nonsynonymous
24700	S	60-80	mt.nonsynonymous	0.00582524	MT	Nonsynonymous
24800	S	60-80	mt.nonsynonymous	0	MT	Nonsynonymous
24900	S	60-80	mt.nonsynonymous	0	MT	Nonsynonymous
25000	S	60-80	mt.nonsynonymous	0	MT	Nonsynonymous
25100	S	60-80	mt.nonsynonymous	0	MT	Nonsynonymous
25200	S	60-80	mt.nonsynonymous	0	MT	Nonsynonymous
25300	S	60-80	mt.nonsynonymous	0.0368932	MT	Nonsynonymous
13400	RdRp	60-80	wt.synonymous	0	WT	Synonymous
13500	RdRp	60-80	wt.synonymous	0.00160772	WT	Synonymous
13600	RdRp	60-80	wt.synonymous	0	WT	Synonymous
13700	RdRp	60-80	wt.synonymous	0	WT	Synonymous
13800	RdRp	60-80	wt.synonymous	0.00321543	WT	Synonymous
13900	RdRp	60-80	wt.synonymous	0.00160772	WT	Synonymous
14000	RdRp	60-80	wt.synonymous	0	WT	Synonymous
14100	RdRp	60-80	wt.synonymous	0.00160772	WT	Synonymous
14200	RdRp	60-80	wt.synonymous	0	WT	Synonymous
14300	RdRp	60-80	wt.synonymous	0.00160772	WT	Synonymous
14400	RdRp	60-80	wt.synonymous	0	WT	Synonymous
14500	RdRp	60-80	wt.synonymous	0	WT	Synonymous
14600	RdRp	60-80	wt.synonymous	0.00321543	WT	Synonymous
14700	RdRp	60-80	wt.synonymous	0.00321543	WT	Synonymous
14800	RdRp	60-80	wt.synonymous	0.123794	WT	Synonymous
14900	RdRp	60-80	wt.synonymous	0	WT	Synonymous
15000	RdRp	60-80	wt.synonymous	0	WT	Synonymous
15100	RdRp	60-80	wt.synonymous	0	WT	Synonymous
15200	RdRp	60-80	wt.synonymous	0.00643087	WT	Synonymous
15300	RdRp	60-80	wt.synonymous	0	WT	Synonymous
15400	RdRp	60-80	wt.synonymous	0.00160772	WT	Synonymous
15500	RdRp	60-80	wt.synonymous	0.00160772	WT	Synonymous
15600	RdRp	60-80	wt.synonymous	0	WT	Synonymous
15700	RdRp	60-80	wt.synonymous	0	WT	Synonymous
15800	RdRp	60-80	wt.synonymous	0.00160772	WT	Synonymous
15900	RdRp	60-80	wt.synonymous	0.0144695	WT	Synonymous
16000	RdRp	60-80	wt.synonymous	0	WT	Synonymous
16100	RdRp	60-80	wt.synonymous	0	WT	Synonymous
16200	RdRp	60-80	wt.synonymous	0	WT	Synonymous
21500	S	60-80	wt.synonymous	0	WT	Synonymous
21600	S	60-80	wt.synonymous	0.00482315	WT	Synonymous
21700	S	60-80	wt.synonymous	0.00321543	WT	Synonymous
21800	S	60-80	wt.synonymous	0.00321543	WT	Synonymous
21900	S	60-80	wt.synonymous	0.00321543	WT	Synonymous
22000	S	60-80	wt.synonymous	0	WT	Synonymous
22100	S	60-80	wt.synonymous	0	WT	Synonymous
22200	S	60-80	wt.synonymous	0.00160772	WT	Synonymous
22300	S	60-80	wt.synonymous	0	WT	Synonymous
22400	S	60-80	wt.synonymous	0.00643087	WT	Synonymous
22500	S	60-80	wt.synonymous	0	WT	Synonymous
22600	S	60-80	wt.synonymous	0.00321543	WT	Synonymous
22700	S	60-80	wt.synonymous	0	WT	Synonymous
22800	S	60-80	wt.synonymous	0	WT	Synonymous
22900	S	60-80	wt.synonymous	0.00482315	WT	Synonymous
23000	S	60-80	wt.synonymous	0.00160772	WT	Synonymous
23100	S	60-80	wt.synonymous	0.0128617	WT	Synonymous
23200	S	60-80	wt.synonymous	0	WT	Synonymous
23300	S	60-80	wt.synonymous	0	WT	Synonymous
23400	S	60-80	wt.synonymous	0	WT	Synonymous
23500	S	60-80	wt.synonymous	0	WT	Synonymous
23600	S	60-80	wt.synonymous	0	WT	Synonymous
23700	S	60-80	wt.synonymous	0.011254	WT	Synonymous
23800	S	60-80	wt.synonymous	0	WT	Synonymous
23900	S	60-80	wt.synonymous	0.00321543	WT	Synonymous
24000	S	60-80	wt.synonymous	0.0273312	WT	Synonymous
24100	S	60-80	wt.synonymous	0	WT	Synonymous
24200	S	60-80	wt.synonymous	0	WT	Synonymous
24300	S	60-80	wt.synonymous	0	WT	Synonymous
24400	S	60-80	wt.synonymous	0	WT	Synonymous
24500	S	60-80	wt.synonymous	0.00321543	WT	Synonymous
24600	S	60-80	wt.synonymous	0.011254	WT	Synonymous
24700	S	60-80	wt.synonymous	0	WT	Synonymous
24800	S	60-80	wt.synonymous	0.00160772	WT	Synonymous
24900	S	60-80	wt.synonymous	0	WT	Synonymous
25000	S	60-80	wt.synonymous	0	WT	Synonymous
25100	S	60-80	wt.synonymous	0.00160772	WT	Synonymous
25200	S	60-80	wt.synonymous	0.00482315	WT	Synonymous
25300	S	60-80	wt.synonymous	0	WT	Synonymous
13400	RdRp	60-80	wt.nonsynonymous	0	WT	Nonsynonymous
13500	RdRp	60-80	wt.nonsynonymous	0.00482315	WT	Nonsynonymous
13600	RdRp	60-80	wt.nonsynonymous	0.00643087	WT	Nonsynonymous
13700	RdRp	60-80	wt.nonsynonymous	0.00321543	WT	Nonsynonymous
13800	RdRp	60-80	wt.nonsynonymous	0	WT	Nonsynonymous
13900	RdRp	60-80	wt.nonsynonymous	0.00482315	WT	Nonsynonymous
14000	RdRp	60-80	wt.nonsynonymous	0	WT	Nonsynonymous
14100	RdRp	60-80	wt.nonsynonymous	0.00482315	WT	Nonsynonymous
14200	RdRp	60-80	wt.nonsynonymous	0.00321543	WT	Nonsynonymous
14300	RdRp	60-80	wt.nonsynonymous	0	WT	Nonsynonymous
14400	RdRp	60-80	wt.nonsynonymous	0.00160772	WT	Nonsynonymous
14500	RdRp	60-80	wt.nonsynonymous	0.00160772	WT	Nonsynonymous
14600	RdRp	60-80	wt.nonsynonymous	0.00482315	WT	Nonsynonymous
14700	RdRp	60-80	wt.nonsynonymous	0.00160772	WT	Nonsynonymous
14800	RdRp	60-80	wt.nonsynonymous	0	WT	Nonsynonymous
14900	RdRp	60-80	wt.nonsynonymous	0	WT	Nonsynonymous
15000	RdRp	60-80	wt.nonsynonymous	0.00160772	WT	Nonsynonymous
15100	RdRp	60-80	wt.nonsynonymous	0.00160772	WT	Nonsynonymous
15200	RdRp	60-80	wt.nonsynonymous	0	WT	Nonsynonymous
15300	RdRp	60-80	wt.nonsynonymous	0	WT	Nonsynonymous
15400	RdRp	60-80	wt.nonsynonymous	0	WT	Nonsynonymous
15500	RdRp	60-80	wt.nonsynonymous	0.00160772	WT	Nonsynonymous
15600	RdRp	60-80	wt.nonsynonymous	0.00160772	WT	Nonsynonymous
15700	RdRp	60-80	wt.nonsynonymous	0.00321543	WT	Nonsynonymous
15800	RdRp	60-80	wt.nonsynonymous	0.00160772	WT	Nonsynonymous
15900	RdRp	60-80	wt.nonsynonymous	0	WT	Nonsynonymous
16000	RdRp	60-80	wt.nonsynonymous	0	WT	Nonsynonymous
16100	RdRp	60-80	wt.nonsynonymous	0	WT	Nonsynonymous
16200	RdRp	60-80	wt.nonsynonymous	0	WT	Nonsynonymous
21500	S	60-80	wt.nonsynonymous	0.0144695	WT	Nonsynonymous
21600	S	60-80	wt.nonsynonymous	0.00160772	WT	Nonsynonymous
21700	S	60-80	wt.nonsynonymous	0.00643087	WT	Nonsynonymous
21800	S	60-80	wt.nonsynonymous	0.00160772	WT	Nonsynonymous
21900	S	60-80	wt.nonsynonymous	0	WT	Nonsynonymous
22000	S	60-80	wt.nonsynonymous	0	WT	Nonsynonymous
22100	S	60-80	wt.nonsynonymous	0.00160772	WT	Nonsynonymous
22200	S	60-80	wt.nonsynonymous	0	WT	Nonsynonymous
22300	S	60-80	wt.nonsynonymous	0.00160772	WT	Nonsynonymous
22400	S	60-80	wt.nonsynonymous	0	WT	Nonsynonymous
22500	S	60-80	wt.nonsynonymous	0.00321543	WT	Nonsynonymous
22600	S	60-80	wt.nonsynonymous	0.00160772	WT	Nonsynonymous
22700	S	60-80	wt.nonsynonymous	0	WT	Nonsynonymous
22800	S	60-80	wt.nonsynonymous	0	WT	Nonsynonymous
22900	S	60-80	wt.nonsynonymous	0.00643087	WT	Nonsynonymous
23000	S	60-80	wt.nonsynonymous	0.0257235	WT	Nonsynonymous
23100	S	60-80	wt.nonsynonymous	0.00321543	WT	Nonsynonymous
23200	S	60-80	wt.nonsynonymous	0.00160772	WT	Nonsynonymous
23300	S	60-80	wt.nonsynonymous	0	WT	Nonsynonymous
23400	S	60-80	wt.nonsynonymous	0.00160772	WT	Nonsynonymous
23500	S	60-80	wt.nonsynonymous	0.00160772	WT	Nonsynonymous
23600	S	60-80	wt.nonsynonymous	0.00321543	WT	Nonsynonymous
23700	S	60-80	wt.nonsynonymous	0	WT	Nonsynonymous
23800	S	60-80	wt.nonsynonymous	0	WT	Nonsynonymous
23900	S	60-80	wt.nonsynonymous	0.00160772	WT	Nonsynonymous
24000	S	60-80	wt.nonsynonymous	0	WT	Nonsynonymous
24100	S	60-80	wt.nonsynonymous	0	WT	Nonsynonymous
24200	S	60-80	wt.nonsynonymous	0	WT	Nonsynonymous
24300	S	60-80	wt.nonsynonymous	0.00160772	WT	Nonsynonymous
24400	S	60-80	wt.nonsynonymous	0	WT	Nonsynonymous
24500	S	60-80	wt.nonsynonymous	0	WT	Nonsynonymous
24600	S	60-80	wt.nonsynonymous	0.00160772	WT	Nonsynonymous
24700	S	60-80	wt.nonsynonymous	0	WT	Nonsynonymous
24800	S	60-80	wt.nonsynonymous	0	WT	Nonsynonymous
24900	S	60-80	wt.nonsynonymous	0	WT	Nonsynonymous
25000	S	60-80	wt.nonsynonymous	0.00160772	WT	Nonsynonymous
25100	S	60-80	wt.nonsynonymous	0	WT	Nonsynonymous
25200	S	60-80	wt.nonsynonymous	0.00160772	WT	Nonsynonymous
25300	S	60-80	wt.nonsynonymous	0	WT	Nonsynonymous
13400	RdRp	81-100	mt.synonymous	0.00024728	MT	Synonymous
13500	RdRp	81-100	mt.synonymous	0.0131058	MT	Synonymous
13600	RdRp	81-100	mt.synonymous	0.00049456	MT	Synonymous
13700	RdRp	81-100	mt.synonymous	0.00024728	MT	Synonymous
13800	RdRp	81-100	mt.synonymous	0.00024728	MT	Synonymous
13900	RdRp	81-100	mt.synonymous	0.00074184	MT	Synonymous
14000	RdRp	81-100	mt.synonymous	0.00469832	MT	Synonymous
14100	RdRp	81-100	mt.synonymous	0.00667656	MT	Synonymous
14200	RdRp	81-100	mt.synonymous	0.0012364	MT	Synonymous
14300	RdRp	81-100	mt.synonymous	0.00049456	MT	Synonymous
14400	RdRp	81-100	mt.synonymous	0.00049456	MT	Synonymous
14500	RdRp	81-100	mt.synonymous	0	MT	Synonymous
14600	RdRp	81-100	mt.synonymous	0.00074184	MT	Synonymous
14700	RdRp	81-100	mt.synonymous	0.00098912	MT	Synonymous
14800	RdRp	81-100	mt.synonymous	0.00222552	MT	Synonymous
14900	RdRp	81-100	mt.synonymous	0.00395648	MT	Synonymous
15000	RdRp	81-100	mt.synonymous	0	MT	Synonymous
15100	RdRp	81-100	mt.synonymous	0.00074184	MT	Synonymous
15200	RdRp	81-100	mt.synonymous	0.00321464	MT	Synonymous
15300	RdRp	81-100	mt.synonymous	0.0133531	MT	Synonymous
15400	RdRp	81-100	mt.synonymous	0.00049456	MT	Synonymous
15500	RdRp	81-100	mt.synonymous	0.00074184	MT	Synonymous
15600	RdRp	81-100	mt.synonymous	0.0012364	MT	Synonymous
15700	RdRp	81-100	mt.synonymous	0.00420376	MT	Synonymous
15800	RdRp	81-100	mt.synonymous	0.00024728	MT	Synonymous
15900	RdRp	81-100	mt.synonymous	0.0012364	MT	Synonymous
16000	RdRp	81-100	mt.synonymous	0	MT	Synonymous
16100	RdRp	81-100	mt.synonymous	0.00148368	MT	Synonymous
16200	RdRp	81-100	mt.synonymous	0.00049456	MT	Synonymous
21500	S	81-100	mt.synonymous	0	MT	Synonymous
21600	S	81-100	mt.synonymous	0.0012364	MT	Synonymous
21700	S	81-100	mt.synonymous	0.00098912	MT	Synonymous
21800	S	81-100	mt.synonymous	0.0012364	MT	Synonymous
21900	S	81-100	mt.synonymous	0.00049456	MT	Synonymous
22000	S	81-100	mt.synonymous	0.00197824	MT	Synonymous
22100	S	81-100	mt.synonymous	0.0012364	MT	Synonymous
22200	S	81-100	mt.synonymous	0.0024728	MT	Synonymous
22300	S	81-100	mt.synonymous	0.00098912	MT	Synonymous
22400	S	81-100	mt.synonymous	0.00222552	MT	Synonymous
22500	S	81-100	mt.synonymous	0.00024728	MT	Synonymous
22600	S	81-100	mt.synonymous	0.00098912	MT	Synonymous
22700	S	81-100	mt.synonymous	0.00049456	MT	Synonymous
22800	S	81-100	mt.synonymous	0	MT	Synonymous
22900	S	81-100	mt.synonymous	0.00074184	MT	Synonymous
23000	S	81-100	mt.synonymous	0.00173096	MT	Synonymous
23100	S	81-100	mt.synonymous	0.00173096	MT	Synonymous
23200	S	81-100	mt.synonymous	0.00074184	MT	Synonymous
23300	S	81-100	mt.synonymous	0	MT	Synonymous
23400	S	81-100	mt.synonymous	0.0012364	MT	Synonymous
23500	S	81-100	mt.synonymous	0.00544016	MT	Synonymous
23600	S	81-100	mt.synonymous	0.0012364	MT	Synonymous
23700	S	81-100	mt.synonymous	0.0331355	MT	Synonymous
23800	S	81-100	mt.synonymous	0.00074184	MT	Synonymous
23900	S	81-100	mt.synonymous	0.0037092	MT	Synonymous
24000	S	81-100	mt.synonymous	0.00074184	MT	Synonymous
24100	S	81-100	mt.synonymous	0.00098912	MT	Synonymous
24200	S	81-100	mt.synonymous	0.00074184	MT	Synonymous
24300	S	81-100	mt.synonymous	0.00074184	MT	Synonymous
24400	S	81-100	mt.synonymous	0.00024728	MT	Synonymous
24500	S	81-100	mt.synonymous	0.0012364	MT	Synonymous
24600	S	81-100	mt.synonymous	0	MT	Synonymous
24700	S	81-100	mt.synonymous	0.0012364	MT	Synonymous
24800	S	81-100	mt.synonymous	0.00049456	MT	Synonymous
24900	S	81-100	mt.synonymous	0.00642928	MT	Synonymous
25000	S	81-100	mt.synonymous	0.00148368	MT	Synonymous
25100	S	81-100	mt.synonymous	0.00024728	MT	Synonymous
25200	S	81-100	mt.synonymous	0.00049456	MT	Synonymous
25300	S	81-100	mt.synonymous	0.00148368	MT	Synonymous
13400	RdRp	81-100	mt.nonsynonymous	0.00049456	MT	Nonsynonymous
13500	RdRp	81-100	mt.nonsynonymous	0.0049456	MT	Nonsynonymous
13600	RdRp	81-100	mt.nonsynonymous	0.0012364	MT	Nonsynonymous
13700	RdRp	81-100	mt.nonsynonymous	0.00568744	MT	Nonsynonymous
13800	RdRp	81-100	mt.nonsynonymous	0.00766568	MT	Nonsynonymous
13900	RdRp	81-100	mt.nonsynonymous	0.00074184	MT	Nonsynonymous
14000	RdRp	81-100	mt.nonsynonymous	0.00024728	MT	Nonsynonymous
14100	RdRp	81-100	mt.nonsynonymous	0.00321464	MT	Nonsynonymous
14200	RdRp	81-100	mt.nonsynonymous	0.00148368	MT	Nonsynonymous
14300	RdRp	81-100	mt.nonsynonymous	0.00074184	MT	Nonsynonymous
14400	RdRp	81-100	mt.nonsynonymous	0.00148368	MT	Nonsynonymous
14500	RdRp	81-100	mt.nonsynonymous	0.00074184	MT	Nonsynonymous
14600	RdRp	81-100	mt.nonsynonymous	0	MT	Nonsynonymous
14700	RdRp	81-100	mt.nonsynonymous	0.0267062	MT	Nonsynonymous
14800	RdRp	81-100	mt.nonsynonymous	0.0012364	MT	Nonsynonymous
14900	RdRp	81-100	mt.nonsynonymous	0.00469832	MT	Nonsynonymous
15000	RdRp	81-100	mt.nonsynonymous	0.00024728	MT	Nonsynonymous
15100	RdRp	81-100	mt.nonsynonymous	0.00074184	MT	Nonsynonymous
15200	RdRp	81-100	mt.nonsynonymous	0.00544016	MT	Nonsynonymous
15300	RdRp	81-100	mt.nonsynonymous	0.00098912	MT	Nonsynonymous
15400	RdRp	81-100	mt.nonsynonymous	0.0024728	MT	Nonsynonymous
15500	RdRp	81-100	mt.nonsynonymous	0.00049456	MT	Nonsynonymous
15600	RdRp	81-100	mt.nonsynonymous	0.00098912	MT	Nonsynonymous
15700	RdRp	81-100	mt.nonsynonymous	0.00544016	MT	Nonsynonymous
15800	RdRp	81-100	mt.nonsynonymous	0.00074184	MT	Nonsynonymous
15900	RdRp	81-100	mt.nonsynonymous	0.00074184	MT	Nonsynonymous
16000	RdRp	81-100	mt.nonsynonymous	0.0012364	MT	Nonsynonymous
16100	RdRp	81-100	mt.nonsynonymous	0.00049456	MT	Nonsynonymous
16200	RdRp	81-100	mt.nonsynonymous	0.00173096	MT	Nonsynonymous
21500	S	81-100	mt.nonsynonymous	0.00469832	MT	Nonsynonymous
21600	S	81-100	mt.nonsynonymous	0.00890208	MT	Nonsynonymous
21700	S	81-100	mt.nonsynonymous	0.00346192	MT	Nonsynonymous
21800	S	81-100	mt.nonsynonymous	0.00272008	MT	Nonsynonymous
21900	S	81-100	mt.nonsynonymous	0.00568744	MT	Nonsynonymous
22000	S	81-100	mt.nonsynonymous	0.00148368	MT	Nonsynonymous
22100	S	81-100	mt.nonsynonymous	0.0012364	MT	Nonsynonymous
22200	S	81-100	mt.nonsynonymous	0.00568744	MT	Nonsynonymous
22300	S	81-100	mt.nonsynonymous	0.00148368	MT	Nonsynonymous
22400	S	81-100	mt.nonsynonymous	0.00173096	MT	Nonsynonymous
22500	S	81-100	mt.nonsynonymous	0.00098912	MT	Nonsynonymous
22600	S	81-100	mt.nonsynonymous	0.00049456	MT	Nonsynonymous
22700	S	81-100	mt.nonsynonymous	0.00049456	MT	Nonsynonymous
22800	S	81-100	mt.nonsynonymous	0.0049456	MT	Nonsynonymous
22900	S	81-100	mt.nonsynonymous	0.00098912	MT	Nonsynonymous
23000	S	81-100	mt.nonsynonymous	0.00049456	MT	Nonsynonymous
23100	S	81-100	mt.nonsynonymous	0.00074184	MT	Nonsynonymous
23200	S	81-100	mt.nonsynonymous	0.00148368	MT	Nonsynonymous
23300	S	81-100	mt.nonsynonymous	0.00074184	MT	Nonsynonymous
23400	S	81-100	mt.nonsynonymous	0.00321464	MT	Nonsynonymous
23500	S	81-100	mt.nonsynonymous	0.00346192	MT	Nonsynonymous
23600	S	81-100	mt.nonsynonymous	0.00197824	MT	Nonsynonymous
23700	S	81-100	mt.nonsynonymous	0.00074184	MT	Nonsynonymous
23800	S	81-100	mt.nonsynonymous	0.00197824	MT	Nonsynonymous
23900	S	81-100	mt.nonsynonymous	0.00074184	MT	Nonsynonymous
24000	S	81-100	mt.nonsynonymous	0.00173096	MT	Nonsynonymous
24100	S	81-100	mt.nonsynonymous	0.00296736	MT	Nonsynonymous
24200	S	81-100	mt.nonsynonymous	0.00024728	MT	Nonsynonymous
24300	S	81-100	mt.nonsynonymous	0.0118694	MT	Nonsynonymous
24400	S	81-100	mt.nonsynonymous	0.00074184	MT	Nonsynonymous
24500	S	81-100	mt.nonsynonymous	0	MT	Nonsynonymous
24600	S	81-100	mt.nonsynonymous	0.00173096	MT	Nonsynonymous
24700	S	81-100	mt.nonsynonymous	0.0024728	MT	Nonsynonymous
24800	S	81-100	mt.nonsynonymous	0.00049456	MT	Nonsynonymous
24900	S	81-100	mt.nonsynonymous	0.00148368	MT	Nonsynonymous
25000	S	81-100	mt.nonsynonymous	0.00197824	MT	Nonsynonymous
25100	S	81-100	mt.nonsynonymous	0.00074184	MT	Nonsynonymous
25200	S	81-100	mt.nonsynonymous	0.00197824	MT	Nonsynonymous
25300	S	81-100	mt.nonsynonymous	0.0155786	MT	Nonsynonymous
13400	RdRp	81-100	wt.synonymous	0	WT	Synonymous
13500	RdRp	81-100	wt.synonymous	0.00142518	WT	Synonymous
13600	RdRp	81-100	wt.synonymous	0	WT	Synonymous
13700	RdRp	81-100	wt.synonymous	0.000475059	WT	Synonymous
13800	RdRp	81-100	wt.synonymous	0	WT	Synonymous
13900	RdRp	81-100	wt.synonymous	0.00142518	WT	Synonymous
14000	RdRp	81-100	wt.synonymous	0.00142518	WT	Synonymous
14100	RdRp	81-100	wt.synonymous	0.00285036	WT	Synonymous
14200	RdRp	81-100	wt.synonymous	0.00285036	WT	Synonymous
14300	RdRp	81-100	wt.synonymous	0.00190024	WT	Synonymous
14400	RdRp	81-100	wt.synonymous	0.000475059	WT	Synonymous
14500	RdRp	81-100	wt.synonymous	0.000475059	WT	Synonymous
14600	RdRp	81-100	wt.synonymous	0.00142518	WT	Synonymous
14700	RdRp	81-100	wt.synonymous	0.00332542	WT	Synonymous
14800	RdRp	81-100	wt.synonymous	0.387173	WT	Synonymous
14900	RdRp	81-100	wt.synonymous	0.00380048	WT	Synonymous
15000	RdRp	81-100	wt.synonymous	0	WT	Synonymous
15100	RdRp	81-100	wt.synonymous	0	WT	Synonymous
15200	RdRp	81-100	wt.synonymous	0.0023753	WT	Synonymous
15300	RdRp	81-100	wt.synonymous	0	WT	Synonymous
15400	RdRp	81-100	wt.synonymous	0.00427553	WT	Synonymous
15500	RdRp	81-100	wt.synonymous	0.00997625	WT	Synonymous
15600	RdRp	81-100	wt.synonymous	0	WT	Synonymous
15700	RdRp	81-100	wt.synonymous	0.00285036	WT	Synonymous
15800	RdRp	81-100	wt.synonymous	0.000950119	WT	Synonymous
15900	RdRp	81-100	wt.synonymous	0.00902613	WT	Synonymous
16000	RdRp	81-100	wt.synonymous	0.000475059	WT	Synonymous
16100	RdRp	81-100	wt.synonymous	0.000950119	WT	Synonymous
16200	RdRp	81-100	wt.synonymous	0	WT	Synonymous
21500	S	81-100	wt.synonymous	0.000475059	WT	Synonymous
21600	S	81-100	wt.synonymous	0.0023753	WT	Synonymous
21700	S	81-100	wt.synonymous	0.00427553	WT	Synonymous
21800	S	81-100	wt.synonymous	0	WT	Synonymous
21900	S	81-100	wt.synonymous	0.0023753	WT	Synonymous
22000	S	81-100	wt.synonymous	0.00142518	WT	Synonymous
22100	S	81-100	wt.synonymous	0.000475059	WT	Synonymous
22200	S	81-100	wt.synonymous	0.000950119	WT	Synonymous
22300	S	81-100	wt.synonymous	0.00142518	WT	Synonymous
22400	S	81-100	wt.synonymous	0.00142518	WT	Synonymous
22500	S	81-100	wt.synonymous	0.000950119	WT	Synonymous
22600	S	81-100	wt.synonymous	0.00475059	WT	Synonymous
22700	S	81-100	wt.synonymous	0.00760095	WT	Synonymous
22800	S	81-100	wt.synonymous	0.000950119	WT	Synonymous
22900	S	81-100	wt.synonymous	0.00475059	WT	Synonymous
23000	S	81-100	wt.synonymous	0.000475059	WT	Synonymous
23100	S	81-100	wt.synonymous	0.00142518	WT	Synonymous
23200	S	81-100	wt.synonymous	0.000475059	WT	Synonymous
23300	S	81-100	wt.synonymous	0	WT	Synonymous
23400	S	81-100	wt.synonymous	0.000475059	WT	Synonymous
23500	S	81-100	wt.synonymous	0.00522565	WT	Synonymous
23600	S	81-100	wt.synonymous	0.0023753	WT	Synonymous
23700	S	81-100	wt.synonymous	0.0137767	WT	Synonymous
23800	S	81-100	wt.synonymous	0.000475059	WT	Synonymous
23900	S	81-100	wt.synonymous	0.00380048	WT	Synonymous
24000	S	81-100	wt.synonymous	0.0517815	WT	Synonymous
24100	S	81-100	wt.synonymous	0.00285036	WT	Synonymous
24200	S	81-100	wt.synonymous	0	WT	Synonymous
24300	S	81-100	wt.synonymous	0.00190024	WT	Synonymous
24400	S	81-100	wt.synonymous	0.000950119	WT	Synonymous
24500	S	81-100	wt.synonymous	0	WT	Synonymous
24600	S	81-100	wt.synonymous	0.0114014	WT	Synonymous
24700	S	81-100	wt.synonymous	0.000950119	WT	Synonymous
24800	S	81-100	wt.synonymous	0.000475059	WT	Synonymous
24900	S	81-100	wt.synonymous	0.00427553	WT	Synonymous
25000	S	81-100	wt.synonymous	0.00285036	WT	Synonymous
25100	S	81-100	wt.synonymous	0	WT	Synonymous
25200	S	81-100	wt.synonymous	0.00380048	WT	Synonymous
25300	S	81-100	wt.synonymous	0.00190024	WT	Synonymous
13400	RdRp	81-100	wt.nonsynonymous	0.00142518	WT	Nonsynonymous
13500	RdRp	81-100	wt.nonsynonymous	0.00190024	WT	Nonsynonymous
13600	RdRp	81-100	wt.nonsynonymous	0.0128266	WT	Nonsynonymous
13700	RdRp	81-100	wt.nonsynonymous	0.00570071	WT	Nonsynonymous
13800	RdRp	81-100	wt.nonsynonymous	0	WT	Nonsynonymous
13900	RdRp	81-100	wt.nonsynonymous	0.00190024	WT	Nonsynonymous
14000	RdRp	81-100	wt.nonsynonymous	0	WT	Nonsynonymous
14100	RdRp	81-100	wt.nonsynonymous	0.00427553	WT	Nonsynonymous
14200	RdRp	81-100	wt.nonsynonymous	0.0023753	WT	Nonsynonymous
14300	RdRp	81-100	wt.nonsynonymous	0.00142518	WT	Nonsynonymous
14400	RdRp	81-100	wt.nonsynonymous	0.00142518	WT	Nonsynonymous
14500	RdRp	81-100	wt.nonsynonymous	0.000950119	WT	Nonsynonymous
14600	RdRp	81-100	wt.nonsynonymous	0.000475059	WT	Nonsynonymous
14700	RdRp	81-100	wt.nonsynonymous	0.0023753	WT	Nonsynonymous
14800	RdRp	81-100	wt.nonsynonymous	0.000950119	WT	Nonsynonymous
14900	RdRp	81-100	wt.nonsynonymous	0.000475059	WT	Nonsynonymous
15000	RdRp	81-100	wt.nonsynonymous	0.000475059	WT	Nonsynonymous
15100	RdRp	81-100	wt.nonsynonymous	0.00285036	WT	Nonsynonymous
15200	RdRp	81-100	wt.nonsynonymous	0.000475059	WT	Nonsynonymous
15300	RdRp	81-100	wt.nonsynonymous	0.000950119	WT	Nonsynonymous
15400	RdRp	81-100	wt.nonsynonymous	0.000950119	WT	Nonsynonymous
15500	RdRp	81-100	wt.nonsynonymous	0	WT	Nonsynonymous
15600	RdRp	81-100	wt.nonsynonymous	0.000475059	WT	Nonsynonymous
15700	RdRp	81-100	wt.nonsynonymous	0.00142518	WT	Nonsynonymous
15800	RdRp	81-100	wt.nonsynonymous	0.00285036	WT	Nonsynonymous
15900	RdRp	81-100	wt.nonsynonymous	0.000475059	WT	Nonsynonymous
16000	RdRp	81-100	wt.nonsynonymous	0	WT	Nonsynonymous
16100	RdRp	81-100	wt.nonsynonymous	0.000950119	WT	Nonsynonymous
16200	RdRp	81-100	wt.nonsynonymous	0.000475059	WT	Nonsynonymous
21500	S	81-100	wt.nonsynonymous	0.00997625	WT	Nonsynonymous
21600	S	81-100	wt.nonsynonymous	0.0104513	WT	Nonsynonymous
21700	S	81-100	wt.nonsynonymous	0.00522565	WT	Nonsynonymous
21800	S	81-100	wt.nonsynonymous	0.00380048	WT	Nonsynonymous
21900	S	81-100	wt.nonsynonymous	0.00285036	WT	Nonsynonymous
22000	S	81-100	wt.nonsynonymous	0.00427553	WT	Nonsynonymous
22100	S	81-100	wt.nonsynonymous	0	WT	Nonsynonymous
22200	S	81-100	wt.nonsynonymous	0.000950119	WT	Nonsynonymous
22300	S	81-100	wt.nonsynonymous	0.00332542	WT	Nonsynonymous
22400	S	81-100	wt.nonsynonymous	0.000475059	WT	Nonsynonymous
22500	S	81-100	wt.nonsynonymous	0.00142518	WT	Nonsynonymous
22600	S	81-100	wt.nonsynonymous	0.000950119	WT	Nonsynonymous
22700	S	81-100	wt.nonsynonymous	0.000950119	WT	Nonsynonymous
22800	S	81-100	wt.nonsynonymous	0	WT	Nonsynonymous
22900	S	81-100	wt.nonsynonymous	0.00285036	WT	Nonsynonymous
23000	S	81-100	wt.nonsynonymous	0.00617577	WT	Nonsynonymous
23100	S	81-100	wt.nonsynonymous	0.00285036	WT	Nonsynonymous
23200	S	81-100	wt.nonsynonymous	0.000950119	WT	Nonsynonymous
23300	S	81-100	wt.nonsynonymous	0.000475059	WT	Nonsynonymous
23400	S	81-100	wt.nonsynonymous	0.00190024	WT	Nonsynonymous
23500	S	81-100	wt.nonsynonymous	0.00332542	WT	Nonsynonymous
23600	S	81-100	wt.nonsynonymous	0.00285036	WT	Nonsynonymous
23700	S	81-100	wt.nonsynonymous	0.00142518	WT	Nonsynonymous
23800	S	81-100	wt.nonsynonymous	0.00190024	WT	Nonsynonymous
23900	S	81-100	wt.nonsynonymous	0.00190024	WT	Nonsynonymous
24000	S	81-100	wt.nonsynonymous	0.00142518	WT	Nonsynonymous
24100	S	81-100	wt.nonsynonymous	0.000950119	WT	Nonsynonymous
24200	S	81-100	wt.nonsynonymous	0.000950119	WT	Nonsynonymous
24300	S	81-100	wt.nonsynonymous	0.0023753	WT	Nonsynonymous
24400	S	81-100	wt.nonsynonymous	0.000950119	WT	Nonsynonymous
24500	S	81-100	wt.nonsynonymous	0	WT	Nonsynonymous
24600	S	81-100	wt.nonsynonymous	0	WT	Nonsynonymous
24700	S	81-100	wt.nonsynonymous	0.00190024	WT	Nonsynonymous
24800	S	81-100	wt.nonsynonymous	0	WT	Nonsynonymous
24900	S	81-100	wt.nonsynonymous	0	WT	Nonsynonymous
25000	S	81-100	wt.nonsynonymous	0.00285036	WT	Nonsynonymous
25100	S	81-100	wt.nonsynonymous	0.00142518	WT	Nonsynonymous
25200	S	81-100	wt.nonsynonymous	0.00142518	WT	Nonsynonymous
25300	S	81-100	wt.nonsynonymous	0.00522565	WT	Nonsynonymous
13400	RdRp	101-120	mt.synonymous	0.000320616	MT	Synonymous
13500	RdRp	101-120	mt.synonymous	0.0189163	MT	Synonymous
13600	RdRp	101-120	mt.synonymous	0.00224431	MT	Synonymous
13700	RdRp	101-120	mt.synonymous	0.000320616	MT	Synonymous
13800	RdRp	101-120	mt.synonymous	0.000320616	MT	Synonymous
13900	RdRp	101-120	mt.synonymous	0.000641231	MT	Synonymous
14000	RdRp	101-120	mt.synonymous	0.00769477	MT	Synonymous
14100	RdRp	101-120	mt.synonymous	0.00448862	MT	Synonymous
14200	RdRp	101-120	mt.synonymous	0.00128246	MT	Synonymous
14300	RdRp	101-120	mt.synonymous	0	MT	Synonymous
14400	RdRp	101-120	mt.synonymous	0.000320616	MT	Synonymous
14500	RdRp	101-120	mt.synonymous	0.000961847	MT	Synonymous
14600	RdRp	101-120	mt.synonymous	0.000961847	MT	Synonymous
14700	RdRp	101-120	mt.synonymous	0.00320616	MT	Synonymous
14800	RdRp	101-120	mt.synonymous	0.00673293	MT	Synonymous
14900	RdRp	101-120	mt.synonymous	0.00192369	MT	Synonymous
15000	RdRp	101-120	mt.synonymous	0.000320616	MT	Synonymous
15100	RdRp	101-120	mt.synonymous	0	MT	Synonymous
15200	RdRp	101-120	mt.synonymous	0.00545046	MT	Synonymous
15300	RdRp	101-120	mt.synonymous	0.0141071	MT	Synonymous
15400	RdRp	101-120	mt.synonymous	0.00224431	MT	Synonymous
15500	RdRp	101-120	mt.synonymous	0.000641231	MT	Synonymous
15600	RdRp	101-120	mt.synonymous	0.00256493	MT	Synonymous
15700	RdRp	101-120	mt.synonymous	0.00224431	MT	Synonymous
15800	RdRp	101-120	mt.synonymous	0.00128246	MT	Synonymous
15900	RdRp	101-120	mt.synonymous	0.000641231	MT	Synonymous
16000	RdRp	101-120	mt.synonymous	0.00160308	MT	Synonymous
16100	RdRp	101-120	mt.synonymous	0.00160308	MT	Synonymous
16200	RdRp	101-120	mt.synonymous	0.000320616	MT	Synonymous
21500	S	101-120	mt.synonymous	0	MT	Synonymous
21600	S	101-120	mt.synonymous	0.00545046	MT	Synonymous
21700	S	101-120	mt.synonymous	0.00480923	MT	Synonymous
21800	S	101-120	mt.synonymous	0.00128246	MT	Synonymous
21900	S	101-120	mt.synonymous	0.000961847	MT	Synonymous
22000	S	101-120	mt.synonymous	0.000641231	MT	Synonymous
22100	S	101-120	mt.synonymous	0.000320616	MT	Synonymous
22200	S	101-120	mt.synonymous	0.00512985	MT	Synonymous
22300	S	101-120	mt.synonymous	0.00288554	MT	Synonymous
22400	S	101-120	mt.synonymous	0.00192369	MT	Synonymous
22500	S	101-120	mt.synonymous	0.00128246	MT	Synonymous
22600	S	101-120	mt.synonymous	0.00224431	MT	Synonymous
22700	S	101-120	mt.synonymous	0.000961847	MT	Synonymous
22800	S	101-120	mt.synonymous	0.00224431	MT	Synonymous
22900	S	101-120	mt.synonymous	0.000641231	MT	Synonymous
23000	S	101-120	mt.synonymous	0.00320616	MT	Synonymous
23100	S	101-120	mt.synonymous	0.000320616	MT	Synonymous
23200	S	101-120	mt.synonymous	0.00224431	MT	Synonymous
23300	S	101-120	mt.synonymous	0	MT	Synonymous
23400	S	101-120	mt.synonymous	0.000320616	MT	Synonymous
23500	S	101-120	mt.synonymous	0.00160308	MT	Synonymous
23600	S	101-120	mt.synonymous	0.00320616	MT	Synonymous
23700	S	101-120	mt.synonymous	0.0352677	MT	Synonymous
23800	S	101-120	mt.synonymous	0.00160308	MT	Synonymous
23900	S	101-120	mt.synonymous	0.00545046	MT	Synonymous
24000	S	101-120	mt.synonymous	0.00224431	MT	Synonymous
24100	S	101-120	mt.synonymous	0.00288554	MT	Synonymous
24200	S	101-120	mt.synonymous	0.00384739	MT	Synonymous
24300	S	101-120	mt.synonymous	0.000961847	MT	Synonymous
24400	S	101-120	mt.synonymous	0.000961847	MT	Synonymous
24500	S	101-120	mt.synonymous	0.00256493	MT	Synonymous
24600	S	101-120	mt.synonymous	0.000641231	MT	Synonymous
24700	S	101-120	mt.synonymous	0.000961847	MT	Synonymous
24800	S	101-120	mt.synonymous	0.00384739	MT	Synonymous
24900	S	101-120	mt.synonymous	0.00673293	MT	Synonymous
25000	S	101-120	mt.synonymous	0.004168	MT	Synonymous
25100	S	101-120	mt.synonymous	0.00128246	MT	Synonymous
25200	S	101-120	mt.synonymous	0.00224431	MT	Synonymous
25300	S	101-120	mt.synonymous	0.004168	MT	Synonymous
13400	RdRp	101-120	mt.nonsynonymous	0.00160308	MT	Nonsynonymous
13500	RdRp	101-120	mt.nonsynonymous	0.00512985	MT	Nonsynonymous
13600	RdRp	101-120	mt.nonsynonymous	0.00545046	MT	Nonsynonymous
13700	RdRp	101-120	mt.nonsynonymous	0.0115422	MT	Nonsynonymous
13800	RdRp	101-120	mt.nonsynonymous	0.0240462	MT	Nonsynonymous
13900	RdRp	101-120	mt.nonsynonymous	0.000961847	MT	Nonsynonymous
14000	RdRp	101-120	mt.nonsynonymous	0	MT	Nonsynonymous
14100	RdRp	101-120	mt.nonsynonymous	0.004168	MT	Nonsynonymous
14200	RdRp	101-120	mt.nonsynonymous	0.000961847	MT	Nonsynonymous
14300	RdRp	101-120	mt.nonsynonymous	0.000320616	MT	Nonsynonymous
14400	RdRp	101-120	mt.nonsynonymous	0.000320616	MT	Nonsynonymous
14500	RdRp	101-120	mt.nonsynonymous	0.00352677	MT	Nonsynonymous
14600	RdRp	101-120	mt.nonsynonymous	0.000641231	MT	Nonsynonymous
14700	RdRp	101-120	mt.nonsynonymous	0.0259699	MT	Nonsynonymous
14800	RdRp	101-120	mt.nonsynonymous	0.00128246	MT	Nonsynonymous
14900	RdRp	101-120	mt.nonsynonymous	0.00160308	MT	Nonsynonymous
15000	RdRp	101-120	mt.nonsynonymous	0.00288554	MT	Nonsynonymous
15100	RdRp	101-120	mt.nonsynonymous	0.000320616	MT	Nonsynonymous
15200	RdRp	101-120	mt.nonsynonymous	0.00320616	MT	Nonsynonymous
15300	RdRp	101-120	mt.nonsynonymous	0.00448862	MT	Nonsynonymous
15400	RdRp	101-120	mt.nonsynonymous	0.0060917	MT	Nonsynonymous
15500	RdRp	101-120	mt.nonsynonymous	0.000961847	MT	Nonsynonymous
15600	RdRp	101-120	mt.nonsynonymous	0.000961847	MT	Nonsynonymous
15700	RdRp	101-120	mt.nonsynonymous	0.00128246	MT	Nonsynonymous
15800	RdRp	101-120	mt.nonsynonymous	0.00128246	MT	Nonsynonymous
15900	RdRp	101-120	mt.nonsynonymous	0.000961847	MT	Nonsynonymous
16000	RdRp	101-120	mt.nonsynonymous	0.00128246	MT	Nonsynonymous
16100	RdRp	101-120	mt.nonsynonymous	0.00160308	MT	Nonsynonymous
16200	RdRp	101-120	mt.nonsynonymous	0.00352677	MT	Nonsynonymous
21500	S	101-120	mt.nonsynonymous	0.00833601	MT	Nonsynonymous
21600	S	101-120	mt.nonsynonymous	0.0163514	MT	Nonsynonymous
21700	S	101-120	mt.nonsynonymous	0.004168	MT	Nonsynonymous
21800	S	101-120	mt.nonsynonymous	0.00545046	MT	Nonsynonymous
21900	S	101-120	mt.nonsynonymous	0.00480923	MT	Nonsynonymous
22000	S	101-120	mt.nonsynonymous	0.00224431	MT	Nonsynonymous
22100	S	101-120	mt.nonsynonymous	0.00224431	MT	Nonsynonymous
22200	S	101-120	mt.nonsynonymous	0.00577108	MT	Nonsynonymous
22300	S	101-120	mt.nonsynonymous	0.00384739	MT	Nonsynonymous
22400	S	101-120	mt.nonsynonymous	0.00288554	MT	Nonsynonymous
22500	S	101-120	mt.nonsynonymous	0.00288554	MT	Nonsynonymous
22600	S	101-120	mt.nonsynonymous	0.000961847	MT	Nonsynonymous
22700	S	101-120	mt.nonsynonymous	0.000961847	MT	Nonsynonymous
22800	S	101-120	mt.nonsynonymous	0.00769477	MT	Nonsynonymous
22900	S	101-120	mt.nonsynonymous	0.00961847	MT	Nonsynonymous
23000	S	101-120	mt.nonsynonymous	0.000641231	MT	Nonsynonymous
23100	S	101-120	mt.nonsynonymous	0.00288554	MT	Nonsynonymous
23200	S	101-120	mt.nonsynonymous	0.00192369	MT	Nonsynonymous
23300	S	101-120	mt.nonsynonymous	0.00128246	MT	Nonsynonymous
23400	S	101-120	mt.nonsynonymous	0.00448862	MT	Nonsynonymous
23500	S	101-120	mt.nonsynonymous	0.00288554	MT	Nonsynonymous
23600	S	101-120	mt.nonsynonymous	0.00256493	MT	Nonsynonymous
23700	S	101-120	mt.nonsynonymous	0.00128246	MT	Nonsynonymous
23800	S	101-120	mt.nonsynonymous	0.00192369	MT	Nonsynonymous
23900	S	101-120	mt.nonsynonymous	0.00224431	MT	Nonsynonymous
24000	S	101-120	mt.nonsynonymous	0.004168	MT	Nonsynonymous
24100	S	101-120	mt.nonsynonymous	0.00993908	MT	Nonsynonymous
24200	S	101-120	mt.nonsynonymous	0.000641231	MT	Nonsynonymous
24300	S	101-120	mt.nonsynonymous	0.0221225	MT	Nonsynonymous
24400	S	101-120	mt.nonsynonymous	0.000641231	MT	Nonsynonymous
24500	S	101-120	mt.nonsynonymous	0.000320616	MT	Nonsynonymous
24600	S	101-120	mt.nonsynonymous	0.000961847	MT	Nonsynonymous
24700	S	101-120	mt.nonsynonymous	0.000320616	MT	Nonsynonymous
24800	S	101-120	mt.nonsynonymous	0.00288554	MT	Nonsynonymous
24900	S	101-120	mt.nonsynonymous	0.004168	MT	Nonsynonymous
25000	S	101-120	mt.nonsynonymous	0.00320616	MT	Nonsynonymous
25100	S	101-120	mt.nonsynonymous	0.0060917	MT	Nonsynonymous
25200	S	101-120	mt.nonsynonymous	0.00352677	MT	Nonsynonymous
25300	S	101-120	mt.nonsynonymous	0.00865662	MT	Nonsynonymous
13400	RdRp	101-120	wt.synonymous	0	WT	Synonymous
13500	RdRp	101-120	wt.synonymous	0.00163934	WT	Synonymous
13600	RdRp	101-120	wt.synonymous	0	WT	Synonymous
13700	RdRp	101-120	wt.synonymous	0	WT	Synonymous
13800	RdRp	101-120	wt.synonymous	0	WT	Synonymous
13900	RdRp	101-120	wt.synonymous	0	WT	Synonymous
14000	RdRp	101-120	wt.synonymous	0.00327869	WT	Synonymous
14100	RdRp	101-120	wt.synonymous	0.00819672	WT	Synonymous
14200	RdRp	101-120	wt.synonymous	0	WT	Synonymous
14300	RdRp	101-120	wt.synonymous	0.00163934	WT	Synonymous
14400	RdRp	101-120	wt.synonymous	0.00163934	WT	Synonymous
14500	RdRp	101-120	wt.synonymous	0.00163934	WT	Synonymous
14600	RdRp	101-120	wt.synonymous	0	WT	Synonymous
14700	RdRp	101-120	wt.synonymous	0.00163934	WT	Synonymous
14800	RdRp	101-120	wt.synonymous	0.388525	WT	Synonymous
14900	RdRp	101-120	wt.synonymous	0.0622951	WT	Synonymous
15000	RdRp	101-120	wt.synonymous	0	WT	Synonymous
15100	RdRp	101-120	wt.synonymous	0.00655738	WT	Synonymous
15200	RdRp	101-120	wt.synonymous	0.00655738	WT	Synonymous
15300	RdRp	101-120	wt.synonymous	0	WT	Synonymous
15400	RdRp	101-120	wt.synonymous	0.00327869	WT	Synonymous
15500	RdRp	101-120	wt.synonymous	0.0196721	WT	Synonymous
15600	RdRp	101-120	wt.synonymous	0	WT	Synonymous
15700	RdRp	101-120	wt.synonymous	0.00163934	WT	Synonymous
15800	RdRp	101-120	wt.synonymous	0.00163934	WT	Synonymous
15900	RdRp	101-120	wt.synonymous	0.00819672	WT	Synonymous
16000	RdRp	101-120	wt.synonymous	0	WT	Synonymous
16100	RdRp	101-120	wt.synonymous	0	WT	Synonymous
16200	RdRp	101-120	wt.synonymous	0	WT	Synonymous
21500	S	101-120	wt.synonymous	0	WT	Synonymous
21600	S	101-120	wt.synonymous	0.00491803	WT	Synonymous
21700	S	101-120	wt.synonymous	0.00819672	WT	Synonymous
21800	S	101-120	wt.synonymous	0.00327869	WT	Synonymous
21900	S	101-120	wt.synonymous	0.00491803	WT	Synonymous
22000	S	101-120	wt.synonymous	0.00327869	WT	Synonymous
22100	S	101-120	wt.synonymous	0	WT	Synonymous
22200	S	101-120	wt.synonymous	0.00327869	WT	Synonymous
22300	S	101-120	wt.synonymous	0	WT	Synonymous
22400	S	101-120	wt.synonymous	0.00163934	WT	Synonymous
22500	S	101-120	wt.synonymous	0	WT	Synonymous
22600	S	101-120	wt.synonymous	0.00491803	WT	Synonymous
22700	S	101-120	wt.synonymous	0.00327869	WT	Synonymous
22800	S	101-120	wt.synonymous	0	WT	Synonymous
22900	S	101-120	wt.synonymous	0.00163934	WT	Synonymous
23000	S	101-120	wt.synonymous	0.00163934	WT	Synonymous
23100	S	101-120	wt.synonymous	0	WT	Synonymous
23200	S	101-120	wt.synonymous	0.00819672	WT	Synonymous
23300	S	101-120	wt.synonymous	0.00163934	WT	Synonymous
23400	S	101-120	wt.synonymous	0.00163934	WT	Synonymous
23500	S	101-120	wt.synonymous	0.00655738	WT	Synonymous
23600	S	101-120	wt.synonymous	0	WT	Synonymous
23700	S	101-120	wt.synonymous	0.0278689	WT	Synonymous
23800	S	101-120	wt.synonymous	0	WT	Synonymous
23900	S	101-120	wt.synonymous	0.00327869	WT	Synonymous
24000	S	101-120	wt.synonymous	0.0163934	WT	Synonymous
24100	S	101-120	wt.synonymous	0	WT	Synonymous
24200	S	101-120	wt.synonymous	0.00163934	WT	Synonymous
24300	S	101-120	wt.synonymous	0.00163934	WT	Synonymous
24400	S	101-120	wt.synonymous	0	WT	Synonymous
24500	S	101-120	wt.synonymous	0.00163934	WT	Synonymous
24600	S	101-120	wt.synonymous	0.0147541	WT	Synonymous
24700	S	101-120	wt.synonymous	0	WT	Synonymous
24800	S	101-120	wt.synonymous	0.00327869	WT	Synonymous
24900	S	101-120	wt.synonymous	0.00491803	WT	Synonymous
25000	S	101-120	wt.synonymous	0.00163934	WT	Synonymous
25100	S	101-120	wt.synonymous	0	WT	Synonymous
25200	S	101-120	wt.synonymous	0.00491803	WT	Synonymous
25300	S	101-120	wt.synonymous	0	WT	Synonymous
13400	RdRp	101-120	wt.nonsynonymous	0.00327869	WT	Nonsynonymous
13500	RdRp	101-120	wt.nonsynonymous	0	WT	Nonsynonymous
13600	RdRp	101-120	wt.nonsynonymous	0.0163934	WT	Nonsynonymous
13700	RdRp	101-120	wt.nonsynonymous	0.0131148	WT	Nonsynonymous
13800	RdRp	101-120	wt.nonsynonymous	0.00327869	WT	Nonsynonymous
13900	RdRp	101-120	wt.nonsynonymous	0	WT	Nonsynonymous
14000	RdRp	101-120	wt.nonsynonymous	0	WT	Nonsynonymous
14100	RdRp	101-120	wt.nonsynonymous	0.00163934	WT	Nonsynonymous
14200	RdRp	101-120	wt.nonsynonymous	0.00327869	WT	Nonsynonymous
14300	RdRp	101-120	wt.nonsynonymous	0.00163934	WT	Nonsynonymous
14400	RdRp	101-120	wt.nonsynonymous	0	WT	Nonsynonymous
14500	RdRp	101-120	wt.nonsynonymous	0	WT	Nonsynonymous
14600	RdRp	101-120	wt.nonsynonymous	0.00163934	WT	Nonsynonymous
14700	RdRp	101-120	wt.nonsynonymous	0.00163934	WT	Nonsynonymous
14800	RdRp	101-120	wt.nonsynonymous	0	WT	Nonsynonymous
14900	RdRp	101-120	wt.nonsynonymous	0	WT	Nonsynonymous
15000	RdRp	101-120	wt.nonsynonymous	0	WT	Nonsynonymous
15100	RdRp	101-120	wt.nonsynonymous	0.00327869	WT	Nonsynonymous
15200	RdRp	101-120	wt.nonsynonymous	0	WT	Nonsynonymous
15300	RdRp	101-120	wt.nonsynonymous	0	WT	Nonsynonymous
15400	RdRp	101-120	wt.nonsynonymous	0.0278689	WT	Nonsynonymous
15500	RdRp	101-120	wt.nonsynonymous	0	WT	Nonsynonymous
15600	RdRp	101-120	wt.nonsynonymous	0	WT	Nonsynonymous
15700	RdRp	101-120	wt.nonsynonymous	0.00491803	WT	Nonsynonymous
15800	RdRp	101-120	wt.nonsynonymous	0.00163934	WT	Nonsynonymous
15900	RdRp	101-120	wt.nonsynonymous	0.00491803	WT	Nonsynonymous
16000	RdRp	101-120	wt.nonsynonymous	0.00983607	WT	Nonsynonymous
16100	RdRp	101-120	wt.nonsynonymous	0	WT	Nonsynonymous
16200	RdRp	101-120	wt.nonsynonymous	0	WT	Nonsynonymous
21500	S	101-120	wt.nonsynonymous	0.0163934	WT	Nonsynonymous
21600	S	101-120	wt.nonsynonymous	0.00983607	WT	Nonsynonymous
21700	S	101-120	wt.nonsynonymous	0.00163934	WT	Nonsynonymous
21800	S	101-120	wt.nonsynonymous	0.00655738	WT	Nonsynonymous
21900	S	101-120	wt.nonsynonymous	0.00819672	WT	Nonsynonymous
22000	S	101-120	wt.nonsynonymous	0.00163934	WT	Nonsynonymous
22100	S	101-120	wt.nonsynonymous	0.00163934	WT	Nonsynonymous
22200	S	101-120	wt.nonsynonymous	0.00327869	WT	Nonsynonymous
22300	S	101-120	wt.nonsynonymous	0.00163934	WT	Nonsynonymous
22400	S	101-120	wt.nonsynonymous	0	WT	Nonsynonymous
22500	S	101-120	wt.nonsynonymous	0	WT	Nonsynonymous
22600	S	101-120	wt.nonsynonymous	0	WT	Nonsynonymous
22700	S	101-120	wt.nonsynonymous	0.00163934	WT	Nonsynonymous
22800	S	101-120	wt.nonsynonymous	0.00163934	WT	Nonsynonymous
22900	S	101-120	wt.nonsynonymous	0	WT	Nonsynonymous
23000	S	101-120	wt.nonsynonymous	0.00491803	WT	Nonsynonymous
23100	S	101-120	wt.nonsynonymous	0.00163934	WT	Nonsynonymous
23200	S	101-120	wt.nonsynonymous	0.00163934	WT	Nonsynonymous
23300	S	101-120	wt.nonsynonymous	0.00491803	WT	Nonsynonymous
23400	S	101-120	wt.nonsynonymous	0.00491803	WT	Nonsynonymous
23500	S	101-120	wt.nonsynonymous	0.00491803	WT	Nonsynonymous
23600	S	101-120	wt.nonsynonymous	0.00163934	WT	Nonsynonymous
23700	S	101-120	wt.nonsynonymous	0.00327869	WT	Nonsynonymous
23800	S	101-120	wt.nonsynonymous	0.00491803	WT	Nonsynonymous
23900	S	101-120	wt.nonsynonymous	0	WT	Nonsynonymous
24000	S	101-120	wt.nonsynonymous	0.00163934	WT	Nonsynonymous
24100	S	101-120	wt.nonsynonymous	0	WT	Nonsynonymous
24200	S	101-120	wt.nonsynonymous	0	WT	Nonsynonymous
24300	S	101-120	wt.nonsynonymous	0.00163934	WT	Nonsynonymous
24400	S	101-120	wt.nonsynonymous	0	WT	Nonsynonymous
24500	S	101-120	wt.nonsynonymous	0	WT	Nonsynonymous
24600	S	101-120	wt.nonsynonymous	0	WT	Nonsynonymous
24700	S	101-120	wt.nonsynonymous	0.00327869	WT	Nonsynonymous
24800	S	101-120	wt.nonsynonymous	0.00163934	WT	Nonsynonymous
24900	S	101-120	wt.nonsynonymous	0	WT	Nonsynonymous
25000	S	101-120	wt.nonsynonymous	0	WT	Nonsynonymous
25100	S	101-120	wt.nonsynonymous	0.00163934	WT	Nonsynonymous
25200	S	101-120	wt.nonsynonymous	0.00163934	WT	Nonsynonymous
25300	S	101-120	wt.nonsynonymous	0.00163934	WT	Nonsynonymous
13400	RdRp	121-140	mt.synonymous	0	MT	Synonymous
13500	RdRp	121-140	mt.synonymous	0.0427215	MT	Synonymous
13600	RdRp	121-140	mt.synonymous	0	MT	Synonymous
13700	RdRp	121-140	mt.synonymous	0.00158228	MT	Synonymous
13800	RdRp	121-140	mt.synonymous	0	MT	Synonymous
13900	RdRp	121-140	mt.synonymous	0.00474683	MT	Synonymous
14000	RdRp	121-140	mt.synonymous	0	MT	Synonymous
14100	RdRp	121-140	mt.synonymous	0.00791139	MT	Synonymous
14200	RdRp	121-140	mt.synonymous	0.00316456	MT	Synonymous
14300	RdRp	121-140	mt.synonymous	0	MT	Synonymous
14400	RdRp	121-140	mt.synonymous	0	MT	Synonymous
14500	RdRp	121-140	mt.synonymous	0.00316456	MT	Synonymous
14600	RdRp	121-140	mt.synonymous	0.00158228	MT	Synonymous
14700	RdRp	121-140	mt.synonymous	0.00474683	MT	Synonymous
14800	RdRp	121-140	mt.synonymous	0.0253165	MT	Synonymous
14900	RdRp	121-140	mt.synonymous	0.00316456	MT	Synonymous
15000	RdRp	121-140	mt.synonymous	0	MT	Synonymous
15100	RdRp	121-140	mt.synonymous	0	MT	Synonymous
15200	RdRp	121-140	mt.synonymous	0.00949367	MT	Synonymous
15300	RdRp	121-140	mt.synonymous	0.00949367	MT	Synonymous
15400	RdRp	121-140	mt.synonymous	0.00316456	MT	Synonymous
15500	RdRp	121-140	mt.synonymous	0.00316456	MT	Synonymous
15600	RdRp	121-140	mt.synonymous	0.00158228	MT	Synonymous
15700	RdRp	121-140	mt.synonymous	0	MT	Synonymous
15800	RdRp	121-140	mt.synonymous	0.00474683	MT	Synonymous
15900	RdRp	121-140	mt.synonymous	0	MT	Synonymous
16000	RdRp	121-140	mt.synonymous	0.00474683	MT	Synonymous
16100	RdRp	121-140	mt.synonymous	0	MT	Synonymous
16200	RdRp	121-140	mt.synonymous	0	MT	Synonymous
21500	S	121-140	mt.synonymous	0.00158228	MT	Synonymous
21600	S	121-140	mt.synonymous	0.0110759	MT	Synonymous
21700	S	121-140	mt.synonymous	0.00316456	MT	Synonymous
21800	S	121-140	mt.synonymous	0	MT	Synonymous
21900	S	121-140	mt.synonymous	0.00158228	MT	Synonymous
22000	S	121-140	mt.synonymous	0	MT	Synonymous
22100	S	121-140	mt.synonymous	0	MT	Synonymous
22200	S	121-140	mt.synonymous	0.0158228	MT	Synonymous
22300	S	121-140	mt.synonymous	0.00791139	MT	Synonymous
22400	S	121-140	mt.synonymous	0.00474683	MT	Synonymous
22500	S	121-140	mt.synonymous	0.00158228	MT	Synonymous
22600	S	121-140	mt.synonymous	0.00158228	MT	Synonymous
22700	S	121-140	mt.synonymous	0.00316456	MT	Synonymous
22800	S	121-140	mt.synonymous	0.00316456	MT	Synonymous
22900	S	121-140	mt.synonymous	0.00316456	MT	Synonymous
23000	S	121-140	mt.synonymous	0.00474683	MT	Synonymous
23100	S	121-140	mt.synonymous	0	MT	Synonymous
23200	S	121-140	mt.synonymous	0.00316456	MT	Synonymous
23300	S	121-140	mt.synonymous	0	MT	Synonymous
23400	S	121-140	mt.synonymous	0.00158228	MT	Synonymous
23500	S	121-140	mt.synonymous	0.00316456	MT	Synonymous
23600	S	121-140	mt.synonymous	0	MT	Synonymous
23700	S	121-140	mt.synonymous	0.0632911	MT	Synonymous
23800	S	121-140	mt.synonymous	0.00158228	MT	Synonymous
23900	S	121-140	mt.synonymous	0.00158228	MT	Synonymous
24000	S	121-140	mt.synonymous	0.00474683	MT	Synonymous
24100	S	121-140	mt.synonymous	0	MT	Synonymous
24200	S	121-140	mt.synonymous	0.0268987	MT	Synonymous
24300	S	121-140	mt.synonymous	0	MT	Synonymous
24400	S	121-140	mt.synonymous	0	MT	Synonymous
24500	S	121-140	mt.synonymous	0	MT	Synonymous
24600	S	121-140	mt.synonymous	0.00474683	MT	Synonymous
24700	S	121-140	mt.synonymous	0.00158228	MT	Synonymous
24800	S	121-140	mt.synonymous	0.0189873	MT	Synonymous
24900	S	121-140	mt.synonymous	0.00158228	MT	Synonymous
25000	S	121-140	mt.synonymous	0.00158228	MT	Synonymous
25100	S	121-140	mt.synonymous	0.00158228	MT	Synonymous
25200	S	121-140	mt.synonymous	0.00316456	MT	Synonymous
25300	S	121-140	mt.synonymous	0.00158228	MT	Synonymous
13400	RdRp	121-140	mt.nonsynonymous	0	MT	Nonsynonymous
13500	RdRp	121-140	mt.nonsynonymous	0.00632911	MT	Nonsynonymous
13600	RdRp	121-140	mt.nonsynonymous	0.00791139	MT	Nonsynonymous
13700	RdRp	121-140	mt.nonsynonymous	0.0110759	MT	Nonsynonymous
13800	RdRp	121-140	mt.nonsynonymous	0.0506329	MT	Nonsynonymous
13900	RdRp	121-140	mt.nonsynonymous	0	MT	Nonsynonymous
14000	RdRp	121-140	mt.nonsynonymous	0.00158228	MT	Nonsynonymous
14100	RdRp	121-140	mt.nonsynonymous	0	MT	Nonsynonymous
14200	RdRp	121-140	mt.nonsynonymous	0.00316456	MT	Nonsynonymous
14300	RdRp	121-140	mt.nonsynonymous	0.00158228	MT	Nonsynonymous
14400	RdRp	121-140	mt.nonsynonymous	0	MT	Nonsynonymous
14500	RdRp	121-140	mt.nonsynonymous	0.00158228	MT	Nonsynonymous
14600	RdRp	121-140	mt.nonsynonymous	0	MT	Nonsynonymous
14700	RdRp	121-140	mt.nonsynonymous	0.0158228	MT	Nonsynonymous
14800	RdRp	121-140	mt.nonsynonymous	0.00791139	MT	Nonsynonymous
14900	RdRp	121-140	mt.nonsynonymous	0.00158228	MT	Nonsynonymous
15000	RdRp	121-140	mt.nonsynonymous	0.00158228	MT	Nonsynonymous
15100	RdRp	121-140	mt.nonsynonymous	0.00158228	MT	Nonsynonymous
15200	RdRp	121-140	mt.nonsynonymous	0.00316456	MT	Nonsynonymous
15300	RdRp	121-140	mt.nonsynonymous	0	MT	Nonsynonymous
15400	RdRp	121-140	mt.nonsynonymous	0.0110759	MT	Nonsynonymous
15500	RdRp	121-140	mt.nonsynonymous	0	MT	Nonsynonymous
15600	RdRp	121-140	mt.nonsynonymous	0.00316456	MT	Nonsynonymous
15700	RdRp	121-140	mt.nonsynonymous	0	MT	Nonsynonymous
15800	RdRp	121-140	mt.nonsynonymous	0.00474683	MT	Nonsynonymous
15900	RdRp	121-140	mt.nonsynonymous	0.00158228	MT	Nonsynonymous
16000	RdRp	121-140	mt.nonsynonymous	0	MT	Nonsynonymous
16100	RdRp	121-140	mt.nonsynonymous	0.00632911	MT	Nonsynonymous
16200	RdRp	121-140	mt.nonsynonymous	0.00474683	MT	Nonsynonymous
21500	S	121-140	mt.nonsynonymous	0.00949367	MT	Nonsynonymous
21600	S	121-140	mt.nonsynonymous	0.0189873	MT	Nonsynonymous
21700	S	121-140	mt.nonsynonymous	0.00474683	MT	Nonsynonymous
21800	S	121-140	mt.nonsynonymous	0.00316456	MT	Nonsynonymous
21900	S	121-140	mt.nonsynonymous	0.00632911	MT	Nonsynonymous
22000	S	121-140	mt.nonsynonymous	0.00632911	MT	Nonsynonymous
22100	S	121-140	mt.nonsynonymous	0	MT	Nonsynonymous
22200	S	121-140	mt.nonsynonymous	0.00632911	MT	Nonsynonymous
22300	S	121-140	mt.nonsynonymous	0.00949367	MT	Nonsynonymous
22400	S	121-140	mt.nonsynonymous	0.00474683	MT	Nonsynonymous
22500	S	121-140	mt.nonsynonymous	0.00949367	MT	Nonsynonymous
22600	S	121-140	mt.nonsynonymous	0.00474683	MT	Nonsynonymous
22700	S	121-140	mt.nonsynonymous	0.00158228	MT	Nonsynonymous
22800	S	121-140	mt.nonsynonymous	0.0253165	MT	Nonsynonymous
22900	S	121-140	mt.nonsynonymous	0.0237342	MT	Nonsynonymous
23000	S	121-140	mt.nonsynonymous	0.00316456	MT	Nonsynonymous
23100	S	121-140	mt.nonsynonymous	0.00316456	MT	Nonsynonymous
23200	S	121-140	mt.nonsynonymous	0.00316456	MT	Nonsynonymous
23300	S	121-140	mt.nonsynonymous	0	MT	Nonsynonymous
23400	S	121-140	mt.nonsynonymous	0	MT	Nonsynonymous
23500	S	121-140	mt.nonsynonymous	0.0158228	MT	Nonsynonymous
23600	S	121-140	mt.nonsynonymous	0.00316456	MT	Nonsynonymous
23700	S	121-140	mt.nonsynonymous	0.00316456	MT	Nonsynonymous
23800	S	121-140	mt.nonsynonymous	0.00158228	MT	Nonsynonymous
23900	S	121-140	mt.nonsynonymous	0.00316456	MT	Nonsynonymous
24000	S	121-140	mt.nonsynonymous	0.0110759	MT	Nonsynonymous
24100	S	121-140	mt.nonsynonymous	0.0142405	MT	Nonsynonymous
24200	S	121-140	mt.nonsynonymous	0.00158228	MT	Nonsynonymous
24300	S	121-140	mt.nonsynonymous	0.00632911	MT	Nonsynonymous
24400	S	121-140	mt.nonsynonymous	0.00158228	MT	Nonsynonymous
24500	S	121-140	mt.nonsynonymous	0	MT	Nonsynonymous
24600	S	121-140	mt.nonsynonymous	0.00158228	MT	Nonsynonymous
24700	S	121-140	mt.nonsynonymous	0.00158228	MT	Nonsynonymous
24800	S	121-140	mt.nonsynonymous	0.00791139	MT	Nonsynonymous
24900	S	121-140	mt.nonsynonymous	0.00158228	MT	Nonsynonymous
25000	S	121-140	mt.nonsynonymous	0.0142405	MT	Nonsynonymous
25100	S	121-140	mt.nonsynonymous	0.00632911	MT	Nonsynonymous
25200	S	121-140	mt.nonsynonymous	0.00632911	MT	Nonsynonymous
25300	S	121-140	mt.nonsynonymous	0.0205696	MT	Nonsynonymous
13400	RdRp	121-140	wt.synonymous	0	WT	Synonymous
13500	RdRp	121-140	wt.synonymous	0.0185185	WT	Synonymous
13600	RdRp	121-140	wt.synonymous	0	WT	Synonymous
13700	RdRp	121-140	wt.synonymous	0	WT	Synonymous
13800	RdRp	121-140	wt.synonymous	0	WT	Synonymous
13900	RdRp	121-140	wt.synonymous	0	WT	Synonymous
14000	RdRp	121-140	wt.synonymous	0	WT	Synonymous
14100	RdRp	121-140	wt.synonymous	0	WT	Synonymous
14200	RdRp	121-140	wt.synonymous	0	WT	Synonymous
14300	RdRp	121-140	wt.synonymous	0	WT	Synonymous
14400	RdRp	121-140	wt.synonymous	0	WT	Synonymous
14500	RdRp	121-140	wt.synonymous	0.0185185	WT	Synonymous
14600	RdRp	121-140	wt.synonymous	0	WT	Synonymous
14700	RdRp	121-140	wt.synonymous	0	WT	Synonymous
14800	RdRp	121-140	wt.synonymous	0.296296	WT	Synonymous
14900	RdRp	121-140	wt.synonymous	0.0555556	WT	Synonymous
15000	RdRp	121-140	wt.synonymous	0.0185185	WT	Synonymous
15100	RdRp	121-140	wt.synonymous	0	WT	Synonymous
15200	RdRp	121-140	wt.synonymous	0	WT	Synonymous
15300	RdRp	121-140	wt.synonymous	0.0185185	WT	Synonymous
15400	RdRp	121-140	wt.synonymous	0	WT	Synonymous
15500	RdRp	121-140	wt.synonymous	0.0185185	WT	Synonymous
15600	RdRp	121-140	wt.synonymous	0	WT	Synonymous
15700	RdRp	121-140	wt.synonymous	0	WT	Synonymous
15800	RdRp	121-140	wt.synonymous	0	WT	Synonymous
15900	RdRp	121-140	wt.synonymous	0	WT	Synonymous
16000	RdRp	121-140	wt.synonymous	0	WT	Synonymous
16100	RdRp	121-140	wt.synonymous	0	WT	Synonymous
16200	RdRp	121-140	wt.synonymous	0	WT	Synonymous
21500	S	121-140	wt.synonymous	0	WT	Synonymous
21600	S	121-140	wt.synonymous	0	WT	Synonymous
21700	S	121-140	wt.synonymous	0	WT	Synonymous
21800	S	121-140	wt.synonymous	0	WT	Synonymous
21900	S	121-140	wt.synonymous	0	WT	Synonymous
22000	S	121-140	wt.synonymous	0	WT	Synonymous
22100	S	121-140	wt.synonymous	0	WT	Synonymous
22200	S	121-140	wt.synonymous	0	WT	Synonymous
22300	S	121-140	wt.synonymous	0	WT	Synonymous
22400	S	121-140	wt.synonymous	0	WT	Synonymous
22500	S	121-140	wt.synonymous	0	WT	Synonymous
22600	S	121-140	wt.synonymous	0	WT	Synonymous
22700	S	121-140	wt.synonymous	0	WT	Synonymous
22800	S	121-140	wt.synonymous	0	WT	Synonymous
22900	S	121-140	wt.synonymous	0	WT	Synonymous
23000	S	121-140	wt.synonymous	0	WT	Synonymous
23100	S	121-140	wt.synonymous	0	WT	Synonymous
23200	S	121-140	wt.synonymous	0.0185185	WT	Synonymous
23300	S	121-140	wt.synonymous	0.037037	WT	Synonymous
23400	S	121-140	wt.synonymous	0	WT	Synonymous
23500	S	121-140	wt.synonymous	0	WT	Synonymous
23600	S	121-140	wt.synonymous	0	WT	Synonymous
23700	S	121-140	wt.synonymous	0	WT	Synonymous
23800	S	121-140	wt.synonymous	0	WT	Synonymous
23900	S	121-140	wt.synonymous	0.0185185	WT	Synonymous
24000	S	121-140	wt.synonymous	0	WT	Synonymous
24100	S	121-140	wt.synonymous	0	WT	Synonymous
24200	S	121-140	wt.synonymous	0	WT	Synonymous
24300	S	121-140	wt.synonymous	0.0185185	WT	Synonymous
24400	S	121-140	wt.synonymous	0	WT	Synonymous
24500	S	121-140	wt.synonymous	0	WT	Synonymous
24600	S	121-140	wt.synonymous	0.037037	WT	Synonymous
24700	S	121-140	wt.synonymous	0	WT	Synonymous
24800	S	121-140	wt.synonymous	0	WT	Synonymous
24900	S	121-140	wt.synonymous	0.0185185	WT	Synonymous
25000	S	121-140	wt.synonymous	0	WT	Synonymous
25100	S	121-140	wt.synonymous	0	WT	Synonymous
25200	S	121-140	wt.synonymous	0.0185185	WT	Synonymous
25300	S	121-140	wt.synonymous	0	WT	Synonymous
13400	RdRp	121-140	wt.nonsynonymous	0	WT	Nonsynonymous
13500	RdRp	121-140	wt.nonsynonymous	0	WT	Nonsynonymous
13600	RdRp	121-140	wt.nonsynonymous	0	WT	Nonsynonymous
13700	RdRp	121-140	wt.nonsynonymous	0.0185185	WT	Nonsynonymous
13800	RdRp	121-140	wt.nonsynonymous	0	WT	Nonsynonymous
13900	RdRp	121-140	wt.nonsynonymous	0	WT	Nonsynonymous
14000	RdRp	121-140	wt.nonsynonymous	0	WT	Nonsynonymous
14100	RdRp	121-140	wt.nonsynonymous	0	WT	Nonsynonymous
14200	RdRp	121-140	wt.nonsynonymous	0	WT	Nonsynonymous
14300	RdRp	121-140	wt.nonsynonymous	0	WT	Nonsynonymous
14400	RdRp	121-140	wt.nonsynonymous	0.0185185	WT	Nonsynonymous
14500	RdRp	121-140	wt.nonsynonymous	0	WT	Nonsynonymous
14600	RdRp	121-140	wt.nonsynonymous	0.0185185	WT	Nonsynonymous
14700	RdRp	121-140	wt.nonsynonymous	0	WT	Nonsynonymous
14800	RdRp	121-140	wt.nonsynonymous	0	WT	Nonsynonymous
14900	RdRp	121-140	wt.nonsynonymous	0	WT	Nonsynonymous
15000	RdRp	121-140	wt.nonsynonymous	0	WT	Nonsynonymous
15100	RdRp	121-140	wt.nonsynonymous	0	WT	Nonsynonymous
15200	RdRp	121-140	wt.nonsynonymous	0	WT	Nonsynonymous
15300	RdRp	121-140	wt.nonsynonymous	0	WT	Nonsynonymous
15400	RdRp	121-140	wt.nonsynonymous	0	WT	Nonsynonymous
15500	RdRp	121-140	wt.nonsynonymous	0	WT	Nonsynonymous
15600	RdRp	121-140	wt.nonsynonymous	0	WT	Nonsynonymous
15700	RdRp	121-140	wt.nonsynonymous	0	WT	Nonsynonymous
15800	RdRp	121-140	wt.nonsynonymous	0	WT	Nonsynonymous
15900	RdRp	121-140	wt.nonsynonymous	0.0185185	WT	Nonsynonymous
16000	RdRp	121-140	wt.nonsynonymous	0	WT	Nonsynonymous
16100	RdRp	121-140	wt.nonsynonymous	0	WT	Nonsynonymous
16200	RdRp	121-140	wt.nonsynonymous	0	WT	Nonsynonymous
21500	S	121-140	wt.nonsynonymous	0	WT	Nonsynonymous
21600	S	121-140	wt.nonsynonymous	0	WT	Nonsynonymous
21700	S	121-140	wt.nonsynonymous	0	WT	Nonsynonymous
21800	S	121-140	wt.nonsynonymous	0	WT	Nonsynonymous
21900	S	121-140	wt.nonsynonymous	0	WT	Nonsynonymous
22000	S	121-140	wt.nonsynonymous	0	WT	Nonsynonymous
22100	S	121-140	wt.nonsynonymous	0	WT	Nonsynonymous
22200	S	121-140	wt.nonsynonymous	0	WT	Nonsynonymous
22300	S	121-140	wt.nonsynonymous	0	WT	Nonsynonymous
22400	S	121-140	wt.nonsynonymous	0	WT	Nonsynonymous
22500	S	121-140	wt.nonsynonymous	0	WT	Nonsynonymous
22600	S	121-140	wt.nonsynonymous	0	WT	Nonsynonymous
22700	S	121-140	wt.nonsynonymous	0	WT	Nonsynonymous
22800	S	121-140	wt.nonsynonymous	0	WT	Nonsynonymous
22900	S	121-140	wt.nonsynonymous	0	WT	Nonsynonymous
23000	S	121-140	wt.nonsynonymous	0	WT	Nonsynonymous
23100	S	121-140	wt.nonsynonymous	0	WT	Nonsynonymous
23200	S	121-140	wt.nonsynonymous	0	WT	Nonsynonymous
23300	S	121-140	wt.nonsynonymous	0	WT	Nonsynonymous
23400	S	121-140	wt.nonsynonymous	0	WT	Nonsynonymous
23500	S	121-140	wt.nonsynonymous	0	WT	Nonsynonymous
23600	S	121-140	wt.nonsynonymous	0	WT	Nonsynonymous
23700	S	121-140	wt.nonsynonymous	0	WT	Nonsynonymous
23800	S	121-140	wt.nonsynonymous	0	WT	Nonsynonymous
23900	S	121-140	wt.nonsynonymous	0	WT	Nonsynonymous
24000	S	121-140	wt.nonsynonymous	0	WT	Nonsynonymous
24100	S	121-140	wt.nonsynonymous	0	WT	Nonsynonymous
24200	S	121-140	wt.nonsynonymous	0	WT	Nonsynonymous
24300	S	121-140	wt.nonsynonymous	0	WT	Nonsynonymous
24400	S	121-140	wt.nonsynonymous	0	WT	Nonsynonymous
24500	S	121-140	wt.nonsynonymous	0	WT	Nonsynonymous
24600	S	121-140	wt.nonsynonymous	0	WT	Nonsynonymous
24700	S	121-140	wt.nonsynonymous	0	WT	Nonsynonymous
24800	S	121-140	wt.nonsynonymous	0	WT	Nonsynonymous
24900	S	121-140	wt.nonsynonymous	0	WT	Nonsynonymous
25000	S	121-140	wt.nonsynonymous	0	WT	Nonsynonymous
25100	S	121-140	wt.nonsynonymous	0.0185185	WT	Nonsynonymous
25200	S	121-140	wt.nonsynonymous	0	WT	Nonsynonymous
25300	S	121-140	wt.nonsynonymous	0	WT	Nonsynonymous
