# Supplementary material for: Mutation density changes in SARS-CoV-2 are related to the pandemic stage but to a lesser extent in the dominant strain with mutations in spike and RdRp
Source: PeerJ. 2020 Aug 19;8:e9703. doi: 10.7717/peerj.9703 (PMC7443079; doi:10.7717/peerj.9703)
Supplement: Supplemental Information 4 — Mutation counts indicates total count of mutations in nucleotide in phenotype/days combination. MT indicates presence of both 14408C >T and 23403A >G mutations, WT indicates reference nucleotides. [file peerj-08-9703-s004.xlsx]

## Sheet: File S2A
#File S2B. Average number of mutations per genome in isolate phenotype and date for each mutated nucleotide in RdRP and S regions
#mutation.counts indicates total count of mutations in nucleotide in phenotype / days combination
# MT indicates presence of both 14408C>T and 23403A>G mutations, WT indicates reference nucleotides
mutation.counts	mutation.type	phenotype	position	reference	mutation	gene	days
0	synonymous	WT	13453	A	C	RdRp	60-80
0	synonymous	WT	13459	G	T	RdRp	60-80
0	synonymous	WT	13494	T	C	RdRp	60-80
0	synonymous	WT	13500	A	G	RdRp	60-80
0	synonymous	WT	13503	G	A	RdRp	60-80
0	synonymous	WT	13503	G	T	RdRp	60-80
0	synonymous	WT	13506	C	T	RdRp	60-80
0.00160772	synonymous	WT	13512	A	T	RdRp	60-80
0	synonymous	WT	13515	C	T	RdRp	60-80
0	synonymous	WT	13521	T	C	RdRp	60-80
0	synonymous	WT	13536	C	T	RdRp	60-80
0	synonymous	WT	13548	C	T	RdRp	60-80
0	synonymous	WT	13551	C	T	RdRp	60-80
0	synonymous	WT	13554	C	T	RdRp	60-80
0	synonymous	WT	13569	T	A	RdRp	60-80
0	synonymous	WT	13572	T	C	RdRp	60-80
0	synonymous	WT	13575	T	C	RdRp	60-80
0	synonymous	WT	13584	C	T	RdRp	60-80
0	synonymous	WT	13599	T	C	RdRp	60-80
0	synonymous	WT	13608	C	T	RdRp	60-80
0	synonymous	WT	13620	C	T	RdRp	60-80
0	synonymous	WT	13656	T	C	RdRp	60-80
0	synonymous	WT	13665	C	T	RdRp	60-80
0	synonymous	WT	13668	T	C	RdRp	60-80
0	synonymous	WT	13683	A	G	RdRp	60-80
0	synonymous	WT	13707	A	G	RdRp	60-80
0	synonymous	WT	13716	T	C	RdRp	60-80
0	synonymous	WT	13728	T	C	RdRp	60-80
0	synonymous	WT	13740	C	T	RdRp	60-80
0	synonymous	WT	13755	A	G	RdRp	60-80
0	synonymous	WT	13797	T	C	RdRp	60-80
0.00321543	synonymous	WT	13845	T	C	RdRp	60-80
0	synonymous	WT	13854	T	C	RdRp	60-80
0	synonymous	WT	13857	T	C	RdRp	60-80
0	synonymous	WT	13860	C	T	RdRp	60-80
0	synonymous	WT	13863	A	C	RdRp	60-80
0	synonymous	WT	13887	C	T	RdRp	60-80
0	synonymous	WT	13902	T	C	RdRp	60-80
0	synonymous	WT	13914	T	C	RdRp	60-80
0	synonymous	WT	13929	T	C	RdRp	60-80
0	synonymous	WT	13932	T	C	RdRp	60-80
0	synonymous	WT	13947	A	T	RdRp	60-80
0	synonymous	WT	13956	A	G	RdRp	60-80
0.00160772	synonymous	WT	13965	C	T	RdRp	60-80
0	synonymous	WT	13968	C	T	RdRp	60-80
0	synonymous	WT	13998	G	A	RdRp	60-80
0	synonymous	WT	14016	C	T	RdRp	60-80
0	synonymous	WT	14034	T	C	RdRp	60-80
0	synonymous	WT	14052	A	T	RdRp	60-80
0	synonymous	WT	14055	G	T	RdRp	60-80
0	synonymous	WT	14064	T	C	RdRp	60-80
0	synonymous	WT	14073	T	C	RdRp	60-80
0	synonymous	WT	14079	T	C	RdRp	60-80
0	synonymous	WT	14097	C	T	RdRp	60-80
0	synonymous	WT	14103	T	C	RdRp	60-80
0	synonymous	WT	14118	G	T	RdRp	60-80
0.00160772	synonymous	WT	14118	G	A	RdRp	60-80
0	synonymous	WT	14121	A	G	RdRp	60-80
0	synonymous	WT	14133	T	C	RdRp	60-80
0	synonymous	WT	14145	T	C	RdRp	60-80
0	synonymous	WT	14148	T	C	RdRp	60-80
0	synonymous	WT	14151	T	C	RdRp	60-80
0	synonymous	WT	14158	T	C	RdRp	60-80
0	synonymous	WT	14178	C	T	RdRp	60-80
0	synonymous	WT	14184	C	T	RdRp	60-80
0	synonymous	WT	14187	G	A	RdRp	60-80
0	synonymous	WT	14199	A	G	RdRp	60-80
0	synonymous	WT	14211	T	C	RdRp	60-80
0	synonymous	WT	14214	C	T	RdRp	60-80
0	synonymous	WT	14220	C	T	RdRp	60-80
0	synonymous	WT	14235	C	T	RdRp	60-80
0	synonymous	WT	14259	T	C	RdRp	60-80
0	synonymous	WT	14262	C	T	RdRp	60-80
0	synonymous	WT	14268	G	A	RdRp	60-80
0	synonymous	WT	14280	A	G	RdRp	60-80
0	synonymous	WT	14295	T	C	RdRp	60-80
0	synonymous	WT	14313	T	C	RdRp	60-80
0.00160772	synonymous	WT	14322	C	T	RdRp	60-80
0	synonymous	WT	14343	T	C	RdRp	60-80
0	synonymous	WT	14352	C	T	RdRp	60-80
0	synonymous	WT	14362	C	T	RdRp	60-80
0	synonymous	WT	14382	T	C	RdRp	60-80
0	synonymous	WT	14391	C	T	RdRp	60-80
0	synonymous	WT	14394	T	C	RdRp	60-80
0	synonymous	WT	14409	T	C	RdRp	60-80
0	synonymous	WT	14412	A	G	RdRp	60-80
0	synonymous	WT	14436	A	G	RdRp	60-80
0	synonymous	WT	14481	C	T	RdRp	60-80
0	synonymous	WT	14487	A	G	RdRp	60-80
0	synonymous	WT	14490	G	A	RdRp	60-80
0	synonymous	WT	14514	T	C	RdRp	60-80
0	synonymous	WT	14529	C	T	RdRp	60-80
0	synonymous	WT	14535	A	G	RdRp	60-80
0	synonymous	WT	14565	T	A	RdRp	60-80
0	synonymous	WT	14571	C	T	RdRp	60-80
0	synonymous	WT	14583	C	T	RdRp	60-80
0	synonymous	WT	14599	C	T	RdRp	60-80
0	synonymous	WT	14601	A	G	RdRp	60-80
0.00321543	synonymous	WT	14604	A	G	RdRp	60-80
0	synonymous	WT	14616	C	T	RdRp	60-80
0	synonymous	WT	14619	T	C	RdRp	60-80
0	synonymous	WT	14622	G	T	RdRp	60-80
0	synonymous	WT	14631	A	G	RdRp	60-80
0	synonymous	WT	14646	T	C	RdRp	60-80
0	synonymous	WT	14649	C	T	RdRp	60-80
0	synonymous	WT	14673	A	G	RdRp	60-80
0	synonymous	WT	14676	C	T	RdRp	60-80
0	synonymous	WT	14688	C	T	RdRp	60-80
0	synonymous	WT	14691	A	G	RdRp	60-80
0	synonymous	WT	14697	C	T	RdRp	60-80
0	synonymous	WT	14700	T	C	RdRp	60-80
0.00160772	synonymous	WT	14706	T	C	RdRp	60-80
0	synonymous	WT	14709	T	C	RdRp	60-80
0	synonymous	WT	14712	G	A	RdRp	60-80
0	synonymous	WT	14712	G	T	RdRp	60-80
0.00160772	synonymous	WT	14724	C	T	RdRp	60-80
0	synonymous	WT	14754	A	G	RdRp	60-80
0	synonymous	WT	14757	C	T	RdRp	60-80
0	synonymous	WT	14760	C	T	RdRp	60-80
0	synonymous	WT	14766	T	C	RdRp	60-80
0	synonymous	WT	14784	T	C	RdRp	60-80
0	synonymous	WT	14790	C	T	RdRp	60-80
0.123794	synonymous	WT	14805	C	T	RdRp	60-80
0	synonymous	WT	14817	T	C	RdRp	60-80
0	synonymous	WT	14818	C	T	RdRp	60-80
0	synonymous	WT	14823	A	T	RdRp	60-80
0	synonymous	WT	14832	T	C	RdRp	60-80
0	synonymous	WT	14835	T	C	RdRp	60-80
0	synonymous	WT	14856	A	G	RdRp	60-80
0	synonymous	WT	14877	C	T	RdRp	60-80
0	synonymous	WT	14889	C	T	RdRp	60-80
0	synonymous	WT	14898	C	T	RdRp	60-80
0	synonymous	WT	14913	C	T	RdRp	60-80
0	synonymous	WT	14922	C	T	RdRp	60-80
0	synonymous	WT	14925	C	T	RdRp	60-80
0	synonymous	WT	14931	C	T	RdRp	60-80
0	synonymous	WT	14932	C	T	RdRp	60-80
0	synonymous	WT	14937	C	T	RdRp	60-80
0	synonymous	WT	14940	A	G	RdRp	60-80
0	synonymous	WT	14988	T	C	RdRp	60-80
0	synonymous	WT	15021	T	C	RdRp	60-80
0	synonymous	WT	15024	C	T	RdRp	60-80
0	synonymous	WT	15033	A	C	RdRp	60-80
0	synonymous	WT	15048	C	T	RdRp	60-80
0	synonymous	WT	15051	T	C	RdRp	60-80
0	synonymous	WT	15087	T	C	RdRp	60-80
0	synonymous	WT	15102	T	C	RdRp	60-80
0	synonymous	WT	15105	C	T	RdRp	60-80
0	synonymous	WT	15105	C	A	RdRp	60-80
0	synonymous	WT	15120	C	A	RdRp	60-80
0	synonymous	WT	15126	C	T	RdRp	60-80
0	synonymous	WT	15129	T	C	RdRp	60-80
0	synonymous	WT	15147	A	G	RdRp	60-80
0	synonymous	WT	15166	T	C	RdRp	60-80
0	synonymous	WT	15168	G	A	RdRp	60-80
0	synonymous	WT	15189	A	G	RdRp	60-80
0	synonymous	WT	15204	A	G	RdRp	60-80
0	synonymous	WT	15207	T	A	RdRp	60-80
0	synonymous	WT	15213	A	G	RdRp	60-80
0	synonymous	WT	15216	C	T	RdRp	60-80
0.00160772	synonymous	WT	15222	C	T	RdRp	60-80
0	synonymous	WT	15225	T	C	RdRp	60-80
0	synonymous	WT	15237	C	T	RdRp	60-80
0.00482315	synonymous	WT	15240	C	T	RdRp	60-80
0	synonymous	WT	15246	A	G	RdRp	60-80
0	synonymous	WT	15249	A	G	RdRp	60-80
0	synonymous	WT	15264	T	C	RdRp	60-80
0	synonymous	WT	15273	C	T	RdRp	60-80
0	synonymous	WT	15297	T	C	RdRp	60-80
0	synonymous	WT	15303	A	G	RdRp	60-80
0	synonymous	WT	15315	C	T	RdRp	60-80
0	synonymous	WT	15324	C	T	RdRp	60-80
0	synonymous	WT	15336	T	C	RdRp	60-80
0	synonymous	WT	15348	T	A	RdRp	60-80
0	synonymous	WT	15351	T	G	RdRp	60-80
0	synonymous	WT	15354	T	C	RdRp	60-80
0	synonymous	WT	15354	T	A	RdRp	60-80
0	synonymous	WT	15360	C	T	RdRp	60-80
0	synonymous	WT	15366	T	C	RdRp	60-80
0	synonymous	WT	15372	G	T	RdRp	60-80
0	synonymous	WT	15399	T	C	RdRp	60-80
0	synonymous	WT	15405	A	G	RdRp	60-80
0	synonymous	WT	15414	G	A	RdRp	60-80
0	synonymous	WT	15426	A	G	RdRp	60-80
0	synonymous	WT	15429	G	A	RdRp	60-80
0	synonymous	WT	15435	A	G	RdRp	60-80
0	synonymous	WT	15441	C	T	RdRp	60-80
0	synonymous	WT	15450	C	T	RdRp	60-80
0	synonymous	WT	15477	A	G	RdRp	60-80
0.00160772	synonymous	WT	15480	C	T	RdRp	60-80
0	synonymous	WT	15489	A	C	RdRp	60-80
0	synonymous	WT	15504	T	G	RdRp	60-80
0	synonymous	WT	15525	C	T	RdRp	60-80
0.00160772	synonymous	WT	15540	C	T	RdRp	60-80
0	synonymous	WT	15543	G	T	RdRp	60-80
0	synonymous	WT	15546	C	A	RdRp	60-80
0	synonymous	WT	15555	T	C	RdRp	60-80
0	synonymous	WT	15579	C	T	RdRp	60-80
0	synonymous	WT	15594	G	A	RdRp	60-80
0	synonymous	WT	15597	T	C	RdRp	60-80
0	synonymous	WT	15607	T	C	RdRp	60-80
0	synonymous	WT	15615	C	T	RdRp	60-80
0	synonymous	WT	15624	T	C	RdRp	60-80
0	synonymous	WT	15648	T	C	RdRp	60-80
0	synonymous	WT	15654	C	T	RdRp	60-80
0	synonymous	WT	15657	A	G	RdRp	60-80
0	synonymous	WT	15669	T	C	RdRp	60-80
0	synonymous	WT	15678	C	T	RdRp	60-80
0	synonymous	WT	15684	T	C	RdRp	60-80
0	synonymous	WT	15714	C	T	RdRp	60-80
0	synonymous	WT	15720	C	T	RdRp	60-80
0	synonymous	WT	15732	G	T	RdRp	60-80
0	synonymous	WT	15738	C	T	RdRp	60-80
0	synonymous	WT	15763	C	T	RdRp	60-80
0	synonymous	WT	15765	A	C	RdRp	60-80
0	synonymous	WT	15783	C	T	RdRp	60-80
0	synonymous	WT	15792	A	G	RdRp	60-80
0	synonymous	WT	15804	T	C	RdRp	60-80
0	synonymous	WT	15810	C	T	RdRp	60-80
0	synonymous	WT	15825	T	C	RdRp	60-80
0	synonymous	WT	15834	A	G	RdRp	60-80
0.00160772	synonymous	WT	15849	T	C	RdRp	60-80
0	synonymous	WT	15852	C	T	RdRp	60-80
0	synonymous	WT	15861	A	G	RdRp	60-80
0	synonymous	WT	15864	A	G	RdRp	60-80
0	synonymous	WT	15867	T	A	RdRp	60-80
0	synonymous	WT	15888	T	C	RdRp	60-80
0	synonymous	WT	15895	C	T	RdRp	60-80
0	synonymous	WT	15915	T	C	RdRp	60-80
0	synonymous	WT	15924	C	T	RdRp	60-80
0.0144695	synonymous	WT	15927	T	G	RdRp	60-80
0	synonymous	WT	15939	T	C	RdRp	60-80
0	synonymous	WT	15952	C	T	RdRp	60-80
0	synonymous	WT	15957	G	T	RdRp	60-80
0	synonymous	WT	15960	C	T	RdRp	60-80
0	synonymous	WT	15963	C	T	RdRp	60-80
0	synonymous	WT	15972	A	G	RdRp	60-80
0	synonymous	WT	15978	T	C	RdRp	60-80
0	synonymous	WT	15984	A	T	RdRp	60-80
0	synonymous	WT	16008	T	C	RdRp	60-80
0	synonymous	WT	16014	G	A	RdRp	60-80
0	synonymous	WT	16017	C	T	RdRp	60-80
0	synonymous	WT	16047	T	C	RdRp	60-80
0	synonymous	WT	16053	A	G	RdRp	60-80
0	synonymous	WT	16095	A	G	RdRp	60-80
0	synonymous	WT	16101	C	T	RdRp	60-80
0	synonymous	WT	16111	C	T	RdRp	60-80
0	synonymous	WT	16173	C	T	RdRp	60-80
0	synonymous	WT	16179	A	G	RdRp	60-80
0	synonymous	WT	16203	T	C	RdRp	60-80
0	synonymous	WT	16221	G	A	RdRp	60-80
0	synonymous	WT	16221	G	T	RdRp	60-80
0	synonymous	WT	16230	C	T	RdRp	60-80
0	nonsynonymous	WT	13443	C	T	RdRp	60-80
0	nonsynonymous	WT	13445	G	C	RdRp	60-80
0	nonsynonymous	WT	13445	G	T	RdRp	60-80
0	nonsynonymous	WT	13451	G	T	RdRp	60-80
0	nonsynonymous	WT	13456	A	T	RdRp	60-80
0	nonsynonymous	WT	13458	C	T	RdRp	60-80
0	nonsynonymous	WT	13476	C	T	RdRp	60-80
0	nonsynonymous	WT	13487	C	T	RdRp	60-80
0	nonsynonymous	WT	13499	C	T	RdRp	60-80
0	nonsynonymous	WT	13501	C	T	RdRp	60-80
0	nonsynonymous	WT	13502	C	T	RdRp	60-80
0.00160772	nonsynonymous	WT	13510	A	G	RdRp	60-80
0	nonsynonymous	WT	13511	C	T	RdRp	60-80
0.00160772	nonsynonymous	WT	13513	G	T	RdRp	60-80
0.00160772	nonsynonymous	WT	13514	G	A	RdRp	60-80
0	nonsynonymous	WT	13517	C	T	RdRp	60-80
0	nonsynonymous	WT	13520	G	A	RdRp	60-80
0	nonsynonymous	WT	13531	G	A	RdRp	60-80
0	nonsynonymous	WT	13532	T	C	RdRp	60-80
0	nonsynonymous	WT	13552	T	C	RdRp	60-80
0	nonsynonymous	WT	13555	A	T	RdRp	60-80
0	nonsynonymous	WT	13564	G	T	RdRp	60-80
0	nonsynonymous	WT	13568	C	T	RdRp	60-80
0	nonsynonymous	WT	13571	G	T	RdRp	60-80
0	nonsynonymous	WT	13576	G	T	RdRp	60-80
0	nonsynonymous	WT	13585	C	A	RdRp	60-80
0	nonsynonymous	WT	13592	C	T	RdRp	60-80
0	nonsynonymous	WT	13616	A	G	RdRp	60-80
0	nonsynonymous	WT	13617	G	T	RdRp	60-80
0	nonsynonymous	WT	13618	G	T	RdRp	60-80
0	nonsynonymous	WT	13624	G	T	RdRp	60-80
0.00160772	nonsynonymous	WT	13627	G	T	RdRp	60-80
0	nonsynonymous	WT	13631	A	G	RdRp	60-80
0	nonsynonymous	WT	13640	A	G	RdRp	60-80
0	nonsynonymous	WT	13643	C	T	RdRp	60-80
0	nonsynonymous	WT	13660	A	G	RdRp	60-80
0	nonsynonymous	WT	13665	C	A	RdRp	60-80
0	nonsynonymous	WT	13667	C	T	RdRp	60-80
0	nonsynonymous	WT	13672	T	C	RdRp	60-80
0	nonsynonymous	WT	13672	T	G	RdRp	60-80
0	nonsynonymous	WT	13679	A	G	RdRp	60-80
0	nonsynonymous	WT	13681	C	G	RdRp	60-80
0	nonsynonymous	WT	13684	C	T	RdRp	60-80
0.00160772	nonsynonymous	WT	13686	T	A	RdRp	60-80
0.00160772	nonsynonymous	WT	13687	G	T	RdRp	60-80
0	nonsynonymous	WT	13690	G	A	RdRp	60-80
0.00160772	nonsynonymous	WT	13693	A	T	RdRp	60-80
0	nonsynonymous	WT	13694	C	T	RdRp	60-80
0	nonsynonymous	WT	13703	A	G	RdRp	60-80
0	nonsynonymous	WT	13704	T	A	RdRp	60-80
0	nonsynonymous	WT	13711	A	G	RdRp	60-80
0	nonsynonymous	WT	13712	A	G	RdRp	60-80
0	nonsynonymous	WT	13721	C	T	RdRp	60-80
0	nonsynonymous	WT	13723	G	A	RdRp	60-80
0	nonsynonymous	WT	13723	G	T	RdRp	60-80
0	nonsynonymous	WT	13724	C	T	RdRp	60-80
0.00321543	nonsynonymous	WT	13730	C	T	RdRp	60-80
0	nonsynonymous	WT	13748	A	G	RdRp	60-80
0	nonsynonymous	WT	13749	G	T	RdRp	60-80
0	nonsynonymous	WT	13758	A	G	RdRp	60-80
0	nonsynonymous	WT	13765	G	T	RdRp	60-80
0	nonsynonymous	WT	13768	A	G	RdRp	60-80
0	nonsynonymous	WT	13771	G	T	RdRp	60-80
0	nonsynonymous	WT	13774	C	T	RdRp	60-80
0	nonsynonymous	WT	13782	A	G	RdRp	60-80
0	nonsynonymous	WT	13793	G	A	RdRp	60-80
0	nonsynonymous	WT	13812	G	A	RdRp	60-80
0	nonsynonymous	WT	13822	G	A	RdRp	60-80
0	nonsynonymous	WT	13835	G	T	RdRp	60-80
0	nonsynonymous	WT	13852	A	G	RdRp	60-80
0	nonsynonymous	WT	13858	G	T	RdRp	60-80
0	nonsynonymous	WT	13859	A	C	RdRp	60-80
0	nonsynonymous	WT	13859	A	G	RdRp	60-80
0	nonsynonymous	WT	13862	C	T	RdRp	60-80
0	nonsynonymous	WT	13868	A	G	RdRp	60-80
0	nonsynonymous	WT	13879	G	A	RdRp	60-80
0	nonsynonymous	WT	13900	G	T	RdRp	60-80
0.00160772	nonsynonymous	WT	13901	A	G	RdRp	60-80
0	nonsynonymous	WT	13915	A	C	RdRp	60-80
0	nonsynonymous	WT	13920	G	T	RdRp	60-80
0	nonsynonymous	WT	13921	G	T	RdRp	60-80
0.00321543	nonsynonymous	WT	13922	A	T	RdRp	60-80
0	nonsynonymous	WT	13928	A	G	RdRp	60-80
0	nonsynonymous	WT	13943	A	G	RdRp	60-80
0	nonsynonymous	WT	13945	C	T	RdRp	60-80
0	nonsynonymous	WT	13951	A	G	RdRp	60-80
0	nonsynonymous	WT	13951	A	T	RdRp	60-80
0	nonsynonymous	WT	13953	A	G	RdRp	60-80
0	nonsynonymous	WT	13957	C	T	RdRp	60-80
0	nonsynonymous	WT	13960	G	A	RdRp	60-80
0	nonsynonymous	WT	13966	G	A	RdRp	60-80
0	nonsynonymous	WT	13975	G	A	RdRp	60-80
0	nonsynonymous	WT	13975	G	T	RdRp	60-80
0	nonsynonymous	WT	13980	A	C	RdRp	60-80
0	nonsynonymous	WT	13982	G	T	RdRp	60-80
0	nonsynonymous	WT	13993	G	T	RdRp	60-80
0	nonsynonymous	WT	13994	C	T	RdRp	60-80
0	nonsynonymous	WT	14006	C	A	RdRp	60-80
0	nonsynonymous	WT	14008	G	A	RdRp	60-80
0	nonsynonymous	WT	14012	A	T	RdRp	60-80
0	nonsynonymous	WT	14022	T	A	RdRp	60-80
0	nonsynonymous	WT	14028	G	T	RdRp	60-80
0	nonsynonymous	WT	14041	A	C	RdRp	60-80
0	nonsynonymous	WT	14071	G	A	RdRp	60-80
0	nonsynonymous	WT	14073	T	A	RdRp	60-80
0	nonsynonymous	WT	14104	T	C	RdRp	60-80
0	nonsynonymous	WT	14109	A	G	RdRp	60-80
0	nonsynonymous	WT	14117	C	T	RdRp	60-80
0	nonsynonymous	WT	14120	C	T	RdRp	60-80
0	nonsynonymous	WT	14122	G	T	RdRp	60-80
0	nonsynonymous	WT	14125	A	G	RdRp	60-80
0.00482315	nonsynonymous	WT	14126	G	A	RdRp	60-80
0	nonsynonymous	WT	14141	T	C	RdRp	60-80
0	nonsynonymous	WT	14144	A	G	RdRp	60-80
0	nonsynonymous	WT	14168	C	A	RdRp	60-80
0	nonsynonymous	WT	14172	A	G	RdRp	60-80
0	nonsynonymous	WT	14177	C	T	RdRp	60-80
0	nonsynonymous	WT	14183	C	T	RdRp	60-80
0	nonsynonymous	WT	14185	A	T	RdRp	60-80
0	nonsynonymous	WT	14186	G	T	RdRp	60-80
0	nonsynonymous	WT	14186	G	A	RdRp	60-80
0	nonsynonymous	WT	14189	C	T	RdRp	60-80
0	nonsynonymous	WT	14195	C	A	RdRp	60-80
0	nonsynonymous	WT	14197	G	A	RdRp	60-80
0	nonsynonymous	WT	14197	G	T	RdRp	60-80
0	nonsynonymous	WT	14198	C	T	RdRp	60-80
0	nonsynonymous	WT	14198	C	G	RdRp	60-80
0	nonsynonymous	WT	14209	G	T	RdRp	60-80
0	nonsynonymous	WT	14209	G	A	RdRp	60-80
0	nonsynonymous	WT	14212	G	A	RdRp	60-80
0	nonsynonymous	WT	14224	A	G	RdRp	60-80
0	nonsynonymous	WT	14229	G	T	RdRp	60-80
0	nonsynonymous	WT	14230	C	T	RdRp	60-80
0	nonsynonymous	WT	14241	G	T	RdRp	60-80
0	nonsynonymous	WT	14244	G	T	RdRp	60-80
0	nonsynonymous	WT	14266	A	G	RdRp	60-80
0.00321543	nonsynonymous	WT	14267	C	T	RdRp	60-80
0	nonsynonymous	WT	14270	A	C	RdRp	60-80
0	nonsynonymous	WT	14274	G	C	RdRp	60-80
0	nonsynonymous	WT	14274	G	T	RdRp	60-80
0	nonsynonymous	WT	14277	G	T	RdRp	60-80
0	nonsynonymous	WT	14290	G	T	RdRp	60-80
0	nonsynonymous	WT	14316	G	T	RdRp	60-80
0	nonsynonymous	WT	14318	C	T	RdRp	60-80
0	nonsynonymous	WT	14323	C	T	RdRp	60-80
0	nonsynonymous	WT	14330	A	G	RdRp	60-80
0	nonsynonymous	WT	14335	G	T	RdRp	60-80
0	nonsynonymous	WT	14336	T	C	RdRp	60-80
0	nonsynonymous	WT	14340	C	A	RdRp	60-80
0	nonsynonymous	WT	14350	G	T	RdRp	60-80
0	nonsynonymous	WT	14371	G	T	RdRp	60-80
0	nonsynonymous	WT	14383	G	T	RdRp	60-80
0	nonsynonymous	WT	14396	C	T	RdRp	60-80
0	nonsynonymous	WT	14407	C	T	RdRp	60-80
0	nonsynonymous	WT	14411	C	T	RdRp	60-80
0	nonsynonymous	WT	14414	G	T	RdRp	60-80
0	nonsynonymous	WT	14422	C	T	RdRp	60-80
0	nonsynonymous	WT	14425	C	A	RdRp	60-80
0	nonsynonymous	WT	14428	G	T	RdRp	60-80
0.00160772	nonsynonymous	WT	14432	G	A	RdRp	60-80
0	nonsynonymous	WT	14452	G	A	RdRp	60-80
0	nonsynonymous	WT	14483	T	C	RdRp	60-80
0	nonsynonymous	WT	14485	A	G	RdRp	60-80
0	nonsynonymous	WT	14486	G	T	RdRp	60-80
0	nonsynonymous	WT	14487	A	C	RdRp	60-80
0	nonsynonymous	WT	14500	G	T	RdRp	60-80
0	nonsynonymous	WT	14501	T	C	RdRp	60-80
0.00160772	nonsynonymous	WT	14503	C	T	RdRp	60-80
0	nonsynonymous	WT	14511	G	T	RdRp	60-80
0	nonsynonymous	WT	14528	G	A	RdRp	60-80
0	nonsynonymous	WT	14549	A	G	RdRp	60-80
0	nonsynonymous	WT	14552	T	C	RdRp	60-80
0	nonsynonymous	WT	14554	C	T	RdRp	60-80
0	nonsynonymous	WT	14576	C	T	RdRp	60-80
0	nonsynonymous	WT	14580	G	T	RdRp	60-80
0	nonsynonymous	WT	14584	G	A	RdRp	60-80
0	nonsynonymous	WT	14585	C	T	RdRp	60-80
0	nonsynonymous	WT	14588	C	T	RdRp	60-80
0	nonsynonymous	WT	14593	G	A	RdRp	60-80
0	nonsynonymous	WT	14597	A	G	RdRp	60-80
0	nonsynonymous	WT	14618	C	A	RdRp	60-80
0.00160772	nonsynonymous	WT	14621	C	T	RdRp	60-80
0	nonsynonymous	WT	14636	C	T	RdRp	60-80
0.00160772	nonsynonymous	WT	14638	G	T	RdRp	60-80
0	nonsynonymous	WT	14644	A	G	RdRp	60-80
0	nonsynonymous	WT	14644	A	T	RdRp	60-80
0.00160772	nonsynonymous	WT	14645	C	T	RdRp	60-80
0	nonsynonymous	WT	14653	G	A	RdRp	60-80
0	nonsynonymous	WT	14653	G	T	RdRp	60-80
0	nonsynonymous	WT	14656	G	T	RdRp	60-80
0	nonsynonymous	WT	14657	C	T	RdRp	60-80
0	nonsynonymous	WT	14666	C	T	RdRp	60-80
0	nonsynonymous	WT	14675	C	G	RdRp	60-80
0	nonsynonymous	WT	14681	A	G	RdRp	60-80
0	nonsynonymous	WT	14692	G	A	RdRp	60-80
0	nonsynonymous	WT	14707	G	T	RdRp	60-80
0	nonsynonymous	WT	14708	C	T	RdRp	60-80
0	nonsynonymous	WT	14710	G	T	RdRp	60-80
0.00160772	nonsynonymous	WT	14718	G	T	RdRp	60-80
0	nonsynonymous	WT	14719	G	T	RdRp	60-80
0	nonsynonymous	WT	14734	G	T	RdRp	60-80
0	nonsynonymous	WT	14737	A	G	RdRp	60-80
0	nonsynonymous	WT	14741	C	T	RdRp	60-80
0	nonsynonymous	WT	14746	G	A	RdRp	60-80
0	nonsynonymous	WT	14747	A	G	RdRp	60-80
0	nonsynonymous	WT	14768	C	T	RdRp	60-80
0	nonsynonymous	WT	14772	G	T	RdRp	60-80
0	nonsynonymous	WT	14773	G	A	RdRp	60-80
0	nonsynonymous	WT	14785	G	A	RdRp	60-80
0	nonsynonymous	WT	14786	C	T	RdRp	60-80
0	nonsynonymous	WT	14788	A	G	RdRp	60-80
0	nonsynonymous	WT	14792	G	T	RdRp	60-80
0	nonsynonymous	WT	14821	C	T	RdRp	60-80
0	nonsynonymous	WT	14829	G	T	RdRp	60-80
0	nonsynonymous	WT	14831	G	T	RdRp	60-80
0	nonsynonymous	WT	14836	A	G	RdRp	60-80
0	nonsynonymous	WT	14857	G	T	RdRp	60-80
0	nonsynonymous	WT	14863	G	A	RdRp	60-80
0	nonsynonymous	WT	14864	T	C	RdRp	60-80
0	nonsynonymous	WT	14866	G	T	RdRp	60-80
0	nonsynonymous	WT	14874	G	T	RdRp	60-80
0	nonsynonymous	WT	14882	A	G	RdRp	60-80
0	nonsynonymous	WT	14897	G	A	RdRp	60-80
0	nonsynonymous	WT	14907	T	G	RdRp	60-80
0	nonsynonymous	WT	14912	A	G	RdRp	60-80
0	nonsynonymous	WT	14920	A	G	RdRp	60-80
0	nonsynonymous	WT	14948	G	T	RdRp	60-80
0	nonsynonymous	WT	14971	A	T	RdRp	60-80
0	nonsynonymous	WT	14980	C	T	RdRp	60-80
0	nonsynonymous	WT	14996	T	C	RdRp	60-80
0	nonsynonymous	WT	15016	G	T	RdRp	60-80
0	nonsynonymous	WT	15017	C	T	RdRp	60-80
0	nonsynonymous	WT	15026	C	T	RdRp	60-80
0	nonsynonymous	WT	15038	G	T	RdRp	60-80
0	nonsynonymous	WT	15043	G	C	RdRp	60-80
0	nonsynonymous	WT	15047	T	C	RdRp	60-80
0	nonsynonymous	WT	15049	C	T	RdRp	60-80
0	nonsynonymous	WT	15064	A	C	RdRp	60-80
0.00160772	nonsynonymous	WT	15080	C	T	RdRp	60-80
0	nonsynonymous	WT	15100	G	A	RdRp	60-80
0	nonsynonymous	WT	15101	C	T	RdRp	60-80
0	nonsynonymous	WT	15138	G	A	RdRp	60-80
0	nonsynonymous	WT	15138	G	T	RdRp	60-80
0	nonsynonymous	WT	15154	C	T	RdRp	60-80
0	nonsynonymous	WT	15175	A	G	RdRp	60-80
0	nonsynonymous	WT	15177	A	G	RdRp	60-80
0	nonsynonymous	WT	15181	G	A	RdRp	60-80
0	nonsynonymous	WT	15181	G	T	RdRp	60-80
0	nonsynonymous	WT	15182	C	G	RdRp	60-80
0	nonsynonymous	WT	15191	G	T	RdRp	60-80
0	nonsynonymous	WT	15193	G	T	RdRp	60-80
0	nonsynonymous	WT	15194	C	T	RdRp	60-80
0.00160772	nonsynonymous	WT	15199	G	A	RdRp	60-80
0	nonsynonymous	WT	15202	G	T	RdRp	60-80
0	nonsynonymous	WT	15205	A	G	RdRp	60-80
0	nonsynonymous	WT	15226	G	A	RdRp	60-80
0	nonsynonymous	WT	15243	G	T	RdRp	60-80
0	nonsynonymous	WT	15257	A	G	RdRp	60-80
0	nonsynonymous	WT	15259	A	C	RdRp	60-80
0	nonsynonymous	WT	15260	G	T	RdRp	60-80
0	nonsynonymous	WT	15277	C	T	RdRp	60-80
0	nonsynonymous	WT	15327	G	T	RdRp	60-80
0	nonsynonymous	WT	15327	G	A	RdRp	60-80
0	nonsynonymous	WT	15328	C	T	RdRp	60-80
0	nonsynonymous	WT	15346	C	T	RdRp	60-80
0	nonsynonymous	WT	15346	C	A	RdRp	60-80
0	nonsynonymous	WT	15349	G	C	RdRp	60-80
0	nonsynonymous	WT	15352	C	T	RdRp	60-80
0	nonsynonymous	WT	15359	G	A	RdRp	60-80
0	nonsynonymous	WT	15368	C	T	RdRp	60-80
0	nonsynonymous	WT	15371	C	T	RdRp	60-80
0	nonsynonymous	WT	15380	G	T	RdRp	60-80
0	nonsynonymous	WT	15384	G	T	RdRp	60-80
0	nonsynonymous	WT	15406	G	A	RdRp	60-80
0	nonsynonymous	WT	15406	G	T	RdRp	60-80
0	nonsynonymous	WT	15407	C	T	RdRp	60-80
0	nonsynonymous	WT	15418	G	T	RdRp	60-80
0	nonsynonymous	WT	15438	G	T	RdRp	60-80
0	nonsynonymous	WT	15439	G	A	RdRp	60-80
0	nonsynonymous	WT	15444	G	T	RdRp	60-80
0	nonsynonymous	WT	15448	G	A	RdRp	60-80
0	nonsynonymous	WT	15451	G	A	RdRp	60-80
0	nonsynonymous	WT	15460	T	C	RdRp	60-80
0	nonsynonymous	WT	15463	G	T	RdRp	60-80
0	nonsynonymous	WT	15491	A	G	RdRp	60-80
0	nonsynonymous	WT	15535	G	T	RdRp	60-80
0	nonsynonymous	WT	15539	T	C	RdRp	60-80
0	nonsynonymous	WT	15553	A	G	RdRp	60-80
0	nonsynonymous	WT	15571	G	T	RdRp	60-80
0	nonsynonymous	WT	15574	G	A	RdRp	60-80
0	nonsynonymous	WT	15575	G	T	RdRp	60-80
0	nonsynonymous	WT	15587	C	G	RdRp	60-80
0	nonsynonymous	WT	15593	A	G	RdRp	60-80
0	nonsynonymous	WT	15594	G	T	RdRp	60-80
0.00160772	nonsynonymous	WT	15596	A	G	RdRp	60-80
0	nonsynonymous	WT	15602	G	A	RdRp	60-80
0	nonsynonymous	WT	15613	C	T	RdRp	60-80
0	nonsynonymous	WT	15627	G	T	RdRp	60-80
0	nonsynonymous	WT	15636	T	A	RdRp	60-80
0	nonsynonymous	WT	15638	G	A	RdRp	60-80
0	nonsynonymous	WT	15640	A	T	RdRp	60-80
0	nonsynonymous	WT	15641	A	C	RdRp	60-80
0	nonsynonymous	WT	15647	A	G	RdRp	60-80
0	nonsynonymous	WT	15652	G	T	RdRp	60-80
0.00160772	nonsynonymous	WT	15664	G	A	RdRp	60-80
0	nonsynonymous	WT	15672	G	T	RdRp	60-80
0	nonsynonymous	WT	15688	C	T	RdRp	60-80
0	nonsynonymous	WT	15689	G	A	RdRp	60-80
0	nonsynonymous	WT	15696	T	G	RdRp	60-80
0	nonsynonymous	WT	15708	G	T	RdRp	60-80
0	nonsynonymous	WT	15708	G	C	RdRp	60-80
0	nonsynonymous	WT	15709	A	G	RdRp	60-80
0	nonsynonymous	WT	15727	G	A	RdRp	60-80
0	nonsynonymous	WT	15743	G	A	RdRp	60-80
0	nonsynonymous	WT	15752	C	T	RdRp	60-80
0.00160772	nonsynonymous	WT	15755	C	T	RdRp	60-80
0	nonsynonymous	WT	15760	G	A	RdRp	60-80
0	nonsynonymous	WT	15766	G	T	RdRp	60-80
0	nonsynonymous	WT	15769	G	A	RdRp	60-80
0.00160772	nonsynonymous	WT	15779	A	C	RdRp	60-80
0	nonsynonymous	WT	15779	A	G	RdRp	60-80
0	nonsynonymous	WT	15780	G	T	RdRp	60-80
0	nonsynonymous	WT	15790	T	A	RdRp	60-80
0	nonsynonymous	WT	15791	C	T	RdRp	60-80
0	nonsynonymous	WT	15815	T	C	RdRp	60-80
0	nonsynonymous	WT	15821	T	C	RdRp	60-80
0	nonsynonymous	WT	15824	C	T	RdRp	60-80
0	nonsynonymous	WT	15841	A	G	RdRp	60-80
0	nonsynonymous	WT	15842	C	A	RdRp	60-80
0	nonsynonymous	WT	15844	G	T	RdRp	60-80
0	nonsynonymous	WT	15847	A	G	RdRp	60-80
0	nonsynonymous	WT	15847	A	T	RdRp	60-80
0.00160772	nonsynonymous	WT	15848	C	T	RdRp	60-80
0	nonsynonymous	WT	15850	G	T	RdRp	60-80
0	nonsynonymous	WT	15857	C	T	RdRp	60-80
0	nonsynonymous	WT	15860	A	G	RdRp	60-80
0	nonsynonymous	WT	15866	C	G	RdRp	60-80
0	nonsynonymous	WT	15869	A	T	RdRp	60-80
0	nonsynonymous	WT	15880	T	C	RdRp	60-80
0	nonsynonymous	WT	15890	C	G	RdRp	60-80
0	nonsynonymous	WT	15898	G	T	RdRp	60-80
0	nonsynonymous	WT	15906	G	T	RdRp	60-80
0	nonsynonymous	WT	15907	G	A	RdRp	60-80
0	nonsynonymous	WT	15910	G	T	RdRp	60-80
0	nonsynonymous	WT	15911	A	G	RdRp	60-80
0	nonsynonymous	WT	15914	A	G	RdRp	60-80
0	nonsynonymous	WT	15919	G	T	RdRp	60-80
0	nonsynonymous	WT	15922	T	C	RdRp	60-80
0	nonsynonymous	WT	15928	C	T	RdRp	60-80
0	nonsynonymous	WT	15940	C	T	RdRp	60-80
0	nonsynonymous	WT	15958	G	T	RdRp	60-80
0	nonsynonymous	WT	15969	T	G	RdRp	60-80
0	nonsynonymous	WT	15982	G	T	RdRp	60-80
0	nonsynonymous	WT	15982	G	A	RdRp	60-80
0	nonsynonymous	WT	15989	C	T	RdRp	60-80
0	nonsynonymous	WT	16006	A	G	RdRp	60-80
0	nonsynonymous	WT	16045	C	T	RdRp	60-80
0	nonsynonymous	WT	16048	A	G	RdRp	60-80
0	nonsynonymous	WT	16049	C	T	RdRp	60-80
0	nonsynonymous	WT	16054	C	T	RdRp	60-80
0	nonsynonymous	WT	16060	A	G	RdRp	60-80
0	nonsynonymous	WT	16061	A	G	RdRp	60-80
0	nonsynonymous	WT	16064	A	G	RdRp	60-80
0	nonsynonymous	WT	16065	G	T	RdRp	60-80
0	nonsynonymous	WT	16068	G	T	RdRp	60-80
0	nonsynonymous	WT	16072	G	T	RdRp	60-80
0	nonsynonymous	WT	16073	C	T	RdRp	60-80
0	nonsynonymous	WT	16075	G	T	RdRp	60-80
0	nonsynonymous	WT	16078	G	A	RdRp	60-80
0	nonsynonymous	WT	16085	A	G	RdRp	60-80
0	nonsynonymous	WT	16114	C	T	RdRp	60-80
0	nonsynonymous	WT	16117	G	T	RdRp	60-80
0	nonsynonymous	WT	16120	G	A	RdRp	60-80
0	nonsynonymous	WT	16137	G	T	RdRp	60-80
0	nonsynonymous	WT	16141	G	T	RdRp	60-80
0	nonsynonymous	WT	16145	T	C	RdRp	60-80
0	nonsynonymous	WT	16146	G	T	RdRp	60-80
0	nonsynonymous	WT	16156	A	G	RdRp	60-80
0	nonsynonymous	WT	16163	C	T	RdRp	60-80
0	nonsynonymous	WT	16171	A	G	RdRp	60-80
0	nonsynonymous	WT	16178	C	T	RdRp	60-80
0	nonsynonymous	WT	16188	G	T	RdRp	60-80
0	nonsynonymous	WT	16192	C	T	RdRp	60-80
0	nonsynonymous	WT	16197	G	T	RdRp	60-80
0	nonsynonymous	WT	16206	G	T	RdRp	60-80
0	nonsynonymous	WT	16207	G	C	RdRp	60-80
0	nonsynonymous	WT	16222	C	T	RdRp	60-80
0	nonsynonymous	WT	16236	G	T	RdRp	60-80
0	synonymous	MT	13453	A	C	RdRp	60-80
0	synonymous	MT	13459	G	T	RdRp	60-80
0	synonymous	MT	13494	T	C	RdRp	60-80
0	synonymous	MT	13500	A	G	RdRp	60-80
0	synonymous	MT	13503	G	A	RdRp	60-80
0	synonymous	MT	13503	G	T	RdRp	60-80
0	synonymous	MT	13506	C	T	RdRp	60-80
0.00194175	synonymous	MT	13512	A	T	RdRp	60-80
0	synonymous	MT	13515	C	T	RdRp	60-80
0	synonymous	MT	13521	T	C	RdRp	60-80
0.015534	synonymous	MT	13536	C	T	RdRp	60-80
0	synonymous	MT	13548	C	T	RdRp	60-80
0	synonymous	MT	13551	C	T	RdRp	60-80
0	synonymous	MT	13554	C	T	RdRp	60-80
0	synonymous	MT	13569	T	A	RdRp	60-80
0	synonymous	MT	13572	T	C	RdRp	60-80
0	synonymous	MT	13575	T	C	RdRp	60-80
0	synonymous	MT	13584	C	T	RdRp	60-80
0	synonymous	MT	13599	T	C	RdRp	60-80
0	synonymous	MT	13608	C	T	RdRp	60-80
0	synonymous	MT	13620	C	T	RdRp	60-80
0	synonymous	MT	13656	T	C	RdRp	60-80
0	synonymous	MT	13665	C	T	RdRp	60-80
0	synonymous	MT	13668	T	C	RdRp	60-80
0	synonymous	MT	13683	A	G	RdRp	60-80
0	synonymous	MT	13707	A	G	RdRp	60-80
0	synonymous	MT	13716	T	C	RdRp	60-80
0	synonymous	MT	13728	T	C	RdRp	60-80
0	synonymous	MT	13740	C	T	RdRp	60-80
0	synonymous	MT	13755	A	G	RdRp	60-80
0	synonymous	MT	13797	T	C	RdRp	60-80
0	synonymous	MT	13845	T	C	RdRp	60-80
0	synonymous	MT	13854	T	C	RdRp	60-80
0	synonymous	MT	13857	T	C	RdRp	60-80
0	synonymous	MT	13860	C	T	RdRp	60-80
0	synonymous	MT	13863	A	C	RdRp	60-80
0	synonymous	MT	13887	C	T	RdRp	60-80
0	synonymous	MT	13902	T	C	RdRp	60-80
0	synonymous	MT	13914	T	C	RdRp	60-80
0	synonymous	MT	13929	T	C	RdRp	60-80
0	synonymous	MT	13932	T	C	RdRp	60-80
0	synonymous	MT	13947	A	T	RdRp	60-80
0	synonymous	MT	13956	A	G	RdRp	60-80
0	synonymous	MT	13965	C	T	RdRp	60-80
0	synonymous	MT	13968	C	T	RdRp	60-80
0	synonymous	MT	13998	G	A	RdRp	60-80
0	synonymous	MT	14016	C	T	RdRp	60-80
0	synonymous	MT	14034	T	C	RdRp	60-80
0	synonymous	MT	14052	A	T	RdRp	60-80
0	synonymous	MT	14055	G	T	RdRp	60-80
0	synonymous	MT	14064	T	C	RdRp	60-80
0	synonymous	MT	14073	T	C	RdRp	60-80
0	synonymous	MT	14079	T	C	RdRp	60-80
0	synonymous	MT	14097	C	T	RdRp	60-80
0	synonymous	MT	14103	T	C	RdRp	60-80
0	synonymous	MT	14118	G	T	RdRp	60-80
0	synonymous	MT	14118	G	A	RdRp	60-80
0	synonymous	MT	14121	A	G	RdRp	60-80
0	synonymous	MT	14133	T	C	RdRp	60-80
0	synonymous	MT	14145	T	C	RdRp	60-80
0	synonymous	MT	14148	T	C	RdRp	60-80
0	synonymous	MT	14151	T	C	RdRp	60-80
0	synonymous	MT	14158	T	C	RdRp	60-80
0.00388349	synonymous	MT	14178	C	T	RdRp	60-80
0	synonymous	MT	14184	C	T	RdRp	60-80
0	synonymous	MT	14187	G	A	RdRp	60-80
0	synonymous	MT	14199	A	G	RdRp	60-80
0	synonymous	MT	14211	T	C	RdRp	60-80
0	synonymous	MT	14214	C	T	RdRp	60-80
0	synonymous	MT	14220	C	T	RdRp	60-80
0	synonymous	MT	14235	C	T	RdRp	60-80
0	synonymous	MT	14259	T	C	RdRp	60-80
0	synonymous	MT	14262	C	T	RdRp	60-80
0	synonymous	MT	14268	G	A	RdRp	60-80
0	synonymous	MT	14280	A	G	RdRp	60-80
0	synonymous	MT	14295	T	C	RdRp	60-80
0	synonymous	MT	14313	T	C	RdRp	60-80
0	synonymous	MT	14322	C	T	RdRp	60-80
0	synonymous	MT	14343	T	C	RdRp	60-80
0	synonymous	MT	14352	C	T	RdRp	60-80
0	synonymous	MT	14362	C	T	RdRp	60-80
0	synonymous	MT	14382	T	C	RdRp	60-80
0	synonymous	MT	14391	C	T	RdRp	60-80
0	synonymous	MT	14394	T	C	RdRp	60-80
0	synonymous	MT	14409	T	C	RdRp	60-80
0	synonymous	MT	14412	A	G	RdRp	60-80
0	synonymous	MT	14436	A	G	RdRp	60-80
0	synonymous	MT	14481	C	T	RdRp	60-80
0	synonymous	MT	14487	A	G	RdRp	60-80
0	synonymous	MT	14490	G	A	RdRp	60-80
0	synonymous	MT	14514	T	C	RdRp	60-80
0	synonymous	MT	14529	C	T	RdRp	60-80
0	synonymous	MT	14535	A	G	RdRp	60-80
0	synonymous	MT	14565	T	A	RdRp	60-80
0	synonymous	MT	14571	C	T	RdRp	60-80
0	synonymous	MT	14583	C	T	RdRp	60-80
0	synonymous	MT	14599	C	T	RdRp	60-80
0	synonymous	MT	14601	A	G	RdRp	60-80
0	synonymous	MT	14604	A	G	RdRp	60-80
0	synonymous	MT	14616	C	T	RdRp	60-80
0	synonymous	MT	14619	T	C	RdRp	60-80
0	synonymous	MT	14622	G	T	RdRp	60-80
0	synonymous	MT	14631	A	G	RdRp	60-80
0	synonymous	MT	14646	T	C	RdRp	60-80
0	synonymous	MT	14649	C	T	RdRp	60-80
0	synonymous	MT	14673	A	G	RdRp	60-80
0.00194175	synonymous	MT	14676	C	T	RdRp	60-80
0.00194175	synonymous	MT	14688	C	T	RdRp	60-80
0	synonymous	MT	14691	A	G	RdRp	60-80
0	synonymous	MT	14697	C	T	RdRp	60-80
0	synonymous	MT	14700	T	C	RdRp	60-80
0	synonymous	MT	14706	T	C	RdRp	60-80
0	synonymous	MT	14709	T	C	RdRp	60-80
0	synonymous	MT	14712	G	A	RdRp	60-80
0	synonymous	MT	14712	G	T	RdRp	60-80
0	synonymous	MT	14724	C	T	RdRp	60-80
0	synonymous	MT	14754	A	G	RdRp	60-80
0	synonymous	MT	14757	C	T	RdRp	60-80
0	synonymous	MT	14760	C	T	RdRp	60-80
0	synonymous	MT	14766	T	C	RdRp	60-80
0	synonymous	MT	14784	T	C	RdRp	60-80
0	synonymous	MT	14790	C	T	RdRp	60-80
0	synonymous	MT	14805	C	T	RdRp	60-80
0	synonymous	MT	14817	T	C	RdRp	60-80
0	synonymous	MT	14818	C	T	RdRp	60-80
0	synonymous	MT	14823	A	T	RdRp	60-80
0	synonymous	MT	14832	T	C	RdRp	60-80
0	synonymous	MT	14835	T	C	RdRp	60-80
0	synonymous	MT	14856	A	G	RdRp	60-80
0	synonymous	MT	14877	C	T	RdRp	60-80
0	synonymous	MT	14889	C	T	RdRp	60-80
0	synonymous	MT	14898	C	T	RdRp	60-80
0	synonymous	MT	14913	C	T	RdRp	60-80
0	synonymous	MT	14922	C	T	RdRp	60-80
0	synonymous	MT	14925	C	T	RdRp	60-80
0	synonymous	MT	14931	C	T	RdRp	60-80
0	synonymous	MT	14932	C	T	RdRp	60-80
0	synonymous	MT	14937	C	T	RdRp	60-80
0	synonymous	MT	14940	A	G	RdRp	60-80
0	synonymous	MT	14988	T	C	RdRp	60-80
0	synonymous	MT	15021	T	C	RdRp	60-80
0	synonymous	MT	15024	C	T	RdRp	60-80
0	synonymous	MT	15033	A	C	RdRp	60-80
0	synonymous	MT	15048	C	T	RdRp	60-80
0	synonymous	MT	15051	T	C	RdRp	60-80
0	synonymous	MT	15087	T	C	RdRp	60-80
0	synonymous	MT	15102	T	C	RdRp	60-80
0	synonymous	MT	15105	C	T	RdRp	60-80
0	synonymous	MT	15105	C	A	RdRp	60-80
0	synonymous	MT	15120	C	A	RdRp	60-80
0	synonymous	MT	15126	C	T	RdRp	60-80
0	synonymous	MT	15129	T	C	RdRp	60-80
0	synonymous	MT	15147	A	G	RdRp	60-80
0	synonymous	MT	15166	T	C	RdRp	60-80
0	synonymous	MT	15168	G	A	RdRp	60-80
0	synonymous	MT	15189	A	G	RdRp	60-80
0	synonymous	MT	15204	A	G	RdRp	60-80
0	synonymous	MT	15207	T	A	RdRp	60-80
0	synonymous	MT	15213	A	G	RdRp	60-80
0	synonymous	MT	15216	C	T	RdRp	60-80
0	synonymous	MT	15222	C	T	RdRp	60-80
0	synonymous	MT	15225	T	C	RdRp	60-80
0	synonymous	MT	15237	C	T	RdRp	60-80
0	synonymous	MT	15240	C	T	RdRp	60-80
0	synonymous	MT	15246	A	G	RdRp	60-80
0	synonymous	MT	15249	A	G	RdRp	60-80
0	synonymous	MT	15264	T	C	RdRp	60-80
0	synonymous	MT	15273	C	T	RdRp	60-80
0	synonymous	MT	15297	T	C	RdRp	60-80
0	synonymous	MT	15303	A	G	RdRp	60-80
0	synonymous	MT	15315	C	T	RdRp	60-80
0	synonymous	MT	15324	C	T	RdRp	60-80
0	synonymous	MT	15336	T	C	RdRp	60-80
0	synonymous	MT	15348	T	A	RdRp	60-80
0	synonymous	MT	15351	T	G	RdRp	60-80
0	synonymous	MT	15354	T	C	RdRp	60-80
0	synonymous	MT	15354	T	A	RdRp	60-80
0	synonymous	MT	15360	C	T	RdRp	60-80
0	synonymous	MT	15366	T	C	RdRp	60-80
0	synonymous	MT	15372	G	T	RdRp	60-80
0	synonymous	MT	15399	T	C	RdRp	60-80
0	synonymous	MT	15405	A	G	RdRp	60-80
0	synonymous	MT	15414	G	A	RdRp	60-80
0	synonymous	MT	15426	A	G	RdRp	60-80
0	synonymous	MT	15429	G	A	RdRp	60-80
0	synonymous	MT	15435	A	G	RdRp	60-80
0	synonymous	MT	15441	C	T	RdRp	60-80
0	synonymous	MT	15450	C	T	RdRp	60-80
0	synonymous	MT	15477	A	G	RdRp	60-80
0	synonymous	MT	15480	C	T	RdRp	60-80
0	synonymous	MT	15489	A	C	RdRp	60-80
0	synonymous	MT	15504	T	G	RdRp	60-80
0	synonymous	MT	15525	C	T	RdRp	60-80
0	synonymous	MT	15540	C	T	RdRp	60-80
0	synonymous	MT	15543	G	T	RdRp	60-80
0	synonymous	MT	15546	C	A	RdRp	60-80
0	synonymous	MT	15555	T	C	RdRp	60-80
0	synonymous	MT	15579	C	T	RdRp	60-80
0	synonymous	MT	15594	G	A	RdRp	60-80
0	synonymous	MT	15597	T	C	RdRp	60-80
0	synonymous	MT	15607	T	C	RdRp	60-80
0	synonymous	MT	15615	C	T	RdRp	60-80
0	synonymous	MT	15624	T	C	RdRp	60-80
0	synonymous	MT	15648	T	C	RdRp	60-80
0	synonymous	MT	15654	C	T	RdRp	60-80
0	synonymous	MT	15657	A	G	RdRp	60-80
0	synonymous	MT	15669	T	C	RdRp	60-80
0	synonymous	MT	15678	C	T	RdRp	60-80
0	synonymous	MT	15684	T	C	RdRp	60-80
0	synonymous	MT	15714	C	T	RdRp	60-80
0.00194175	synonymous	MT	15720	C	T	RdRp	60-80
0	synonymous	MT	15732	G	T	RdRp	60-80
0	synonymous	MT	15738	C	T	RdRp	60-80
0	synonymous	MT	15763	C	T	RdRp	60-80
0	synonymous	MT	15765	A	C	RdRp	60-80
0	synonymous	MT	15783	C	T	RdRp	60-80
0	synonymous	MT	15792	A	G	RdRp	60-80
0	synonymous	MT	15804	T	C	RdRp	60-80
0	synonymous	MT	15810	C	T	RdRp	60-80
0	synonymous	MT	15825	T	C	RdRp	60-80
0	synonymous	MT	15834	A	G	RdRp	60-80
0	synonymous	MT	15849	T	C	RdRp	60-80
0	synonymous	MT	15852	C	T	RdRp	60-80
0	synonymous	MT	15861	A	G	RdRp	60-80
0	synonymous	MT	15864	A	G	RdRp	60-80
0	synonymous	MT	15867	T	A	RdRp	60-80
0	synonymous	MT	15888	T	C	RdRp	60-80
0	synonymous	MT	15895	C	T	RdRp	60-80
0	synonymous	MT	15915	T	C	RdRp	60-80
0	synonymous	MT	15924	C	T	RdRp	60-80
0	synonymous	MT	15927	T	G	RdRp	60-80
0	synonymous	MT	15939	T	C	RdRp	60-80
0	synonymous	MT	15952	C	T	RdRp	60-80
0	synonymous	MT	15957	G	T	RdRp	60-80
0	synonymous	MT	15960	C	T	RdRp	60-80
0	synonymous	MT	15963	C	T	RdRp	60-80
0	synonymous	MT	15972	A	G	RdRp	60-80
0	synonymous	MT	15978	T	C	RdRp	60-80
0	synonymous	MT	15984	A	T	RdRp	60-80
0	synonymous	MT	16008	T	C	RdRp	60-80
0	synonymous	MT	16014	G	A	RdRp	60-80
0	synonymous	MT	16017	C	T	RdRp	60-80
0	synonymous	MT	16047	T	C	RdRp	60-80
0	synonymous	MT	16053	A	G	RdRp	60-80
0	synonymous	MT	16095	A	G	RdRp	60-80
0	synonymous	MT	16101	C	T	RdRp	60-80
0	synonymous	MT	16111	C	T	RdRp	60-80
0	synonymous	MT	16173	C	T	RdRp	60-80
0	synonymous	MT	16179	A	G	RdRp	60-80
0	synonymous	MT	16203	T	C	RdRp	60-80
0	synonymous	MT	16221	G	A	RdRp	60-80
0	synonymous	MT	16221	G	T	RdRp	60-80
0	synonymous	MT	16230	C	T	RdRp	60-80
0	nonsynonymous	MT	13443	C	T	RdRp	60-80
0	nonsynonymous	MT	13445	G	C	RdRp	60-80
0	nonsynonymous	MT	13445	G	T	RdRp	60-80
0	nonsynonymous	MT	13451	G	T	RdRp	60-80
0	nonsynonymous	MT	13456	A	T	RdRp	60-80
0	nonsynonymous	MT	13458	C	T	RdRp	60-80
0	nonsynonymous	MT	13476	C	T	RdRp	60-80
0	nonsynonymous	MT	13487	C	T	RdRp	60-80
0	nonsynonymous	MT	13499	C	T	RdRp	60-80
0	nonsynonymous	MT	13501	C	T	RdRp	60-80
0	nonsynonymous	MT	13502	C	T	RdRp	60-80
0	nonsynonymous	MT	13510	A	G	RdRp	60-80
0	nonsynonymous	MT	13511	C	T	RdRp	60-80
0.00194175	nonsynonymous	MT	13513	G	T	RdRp	60-80
0.00194175	nonsynonymous	MT	13514	G	A	RdRp	60-80
0.00194175	nonsynonymous	MT	13517	C	T	RdRp	60-80
0	nonsynonymous	MT	13520	G	A	RdRp	60-80
0	nonsynonymous	MT	13531	G	A	RdRp	60-80
0	nonsynonymous	MT	13532	T	C	RdRp	60-80
0	nonsynonymous	MT	13552	T	C	RdRp	60-80
0	nonsynonymous	MT	13555	A	T	RdRp	60-80
0	nonsynonymous	MT	13564	G	T	RdRp	60-80
0	nonsynonymous	MT	13568	C	T	RdRp	60-80
0	nonsynonymous	MT	13571	G	T	RdRp	60-80
0	nonsynonymous	MT	13576	G	T	RdRp	60-80
0	nonsynonymous	MT	13585	C	A	RdRp	60-80
0	nonsynonymous	MT	13592	C	T	RdRp	60-80
0	nonsynonymous	MT	13616	A	G	RdRp	60-80
0	nonsynonymous	MT	13617	G	T	RdRp	60-80
0	nonsynonymous	MT	13618	G	T	RdRp	60-80
0	nonsynonymous	MT	13624	G	T	RdRp	60-80
0	nonsynonymous	MT	13627	G	T	RdRp	60-80
0	nonsynonymous	MT	13631	A	G	RdRp	60-80
0	nonsynonymous	MT	13640	A	G	RdRp	60-80
0	nonsynonymous	MT	13643	C	T	RdRp	60-80
0	nonsynonymous	MT	13660	A	G	RdRp	60-80
0	nonsynonymous	MT	13665	C	A	RdRp	60-80
0	nonsynonymous	MT	13667	C	T	RdRp	60-80
0	nonsynonymous	MT	13672	T	C	RdRp	60-80
0	nonsynonymous	MT	13672	T	G	RdRp	60-80
0	nonsynonymous	MT	13679	A	G	RdRp	60-80
0	nonsynonymous	MT	13681	C	G	RdRp	60-80
0	nonsynonymous	MT	13684	C	T	RdRp	60-80
0	nonsynonymous	MT	13686	T	A	RdRp	60-80
0	nonsynonymous	MT	13687	G	T	RdRp	60-80
0	nonsynonymous	MT	13690	G	A	RdRp	60-80
0	nonsynonymous	MT	13693	A	T	RdRp	60-80
0.00194175	nonsynonymous	MT	13694	C	T	RdRp	60-80
0	nonsynonymous	MT	13703	A	G	RdRp	60-80
0	nonsynonymous	MT	13704	T	A	RdRp	60-80
0	nonsynonymous	MT	13711	A	G	RdRp	60-80
0	nonsynonymous	MT	13712	A	G	RdRp	60-80
0	nonsynonymous	MT	13721	C	T	RdRp	60-80
0	nonsynonymous	MT	13723	G	A	RdRp	60-80
0	nonsynonymous	MT	13723	G	T	RdRp	60-80
0	nonsynonymous	MT	13724	C	T	RdRp	60-80
0.00582524	nonsynonymous	MT	13730	C	T	RdRp	60-80
0.00194175	nonsynonymous	MT	13748	A	G	RdRp	60-80
0	nonsynonymous	MT	13749	G	T	RdRp	60-80
0	nonsynonymous	MT	13758	A	G	RdRp	60-80
0	nonsynonymous	MT	13765	G	T	RdRp	60-80
0	nonsynonymous	MT	13768	A	G	RdRp	60-80
0	nonsynonymous	MT	13771	G	T	RdRp	60-80
0	nonsynonymous	MT	13774	C	T	RdRp	60-80
0	nonsynonymous	MT	13782	A	G	RdRp	60-80
0	nonsynonymous	MT	13793	G	A	RdRp	60-80
0	nonsynonymous	MT	13812	G	A	RdRp	60-80
0	nonsynonymous	MT	13822	G	A	RdRp	60-80
0	nonsynonymous	MT	13835	G	T	RdRp	60-80
0	nonsynonymous	MT	13852	A	G	RdRp	60-80
0	nonsynonymous	MT	13858	G	T	RdRp	60-80
0	nonsynonymous	MT	13859	A	C	RdRp	60-80
0	nonsynonymous	MT	13859	A	G	RdRp	60-80
0	nonsynonymous	MT	13862	C	T	RdRp	60-80
0	nonsynonymous	MT	13868	A	G	RdRp	60-80
0	nonsynonymous	MT	13879	G	A	RdRp	60-80
0	nonsynonymous	MT	13900	G	T	RdRp	60-80
0	nonsynonymous	MT	13901	A	G	RdRp	60-80
0	nonsynonymous	MT	13915	A	C	RdRp	60-80
0	nonsynonymous	MT	13920	G	T	RdRp	60-80
0	nonsynonymous	MT	13921	G	T	RdRp	60-80
0	nonsynonymous	MT	13922	A	T	RdRp	60-80
0	nonsynonymous	MT	13928	A	G	RdRp	60-80
0	nonsynonymous	MT	13943	A	G	RdRp	60-80
0	nonsynonymous	MT	13945	C	T	RdRp	60-80
0	nonsynonymous	MT	13951	A	G	RdRp	60-80
0	nonsynonymous	MT	13951	A	T	RdRp	60-80
0	nonsynonymous	MT	13953	A	G	RdRp	60-80
0	nonsynonymous	MT	13957	C	T	RdRp	60-80
0	nonsynonymous	MT	13960	G	A	RdRp	60-80
0	nonsynonymous	MT	13966	G	A	RdRp	60-80
0	nonsynonymous	MT	13975	G	A	RdRp	60-80
0	nonsynonymous	MT	13975	G	T	RdRp	60-80
0	nonsynonymous	MT	13980	A	C	RdRp	60-80
0	nonsynonymous	MT	13982	G	T	RdRp	60-80
0	nonsynonymous	MT	13993	G	T	RdRp	60-80
0	nonsynonymous	MT	13994	C	T	RdRp	60-80
0	nonsynonymous	MT	14006	C	A	RdRp	60-80
0	nonsynonymous	MT	14008	G	A	RdRp	60-80
0.00194175	nonsynonymous	MT	14012	A	T	RdRp	60-80
0	nonsynonymous	MT	14022	T	A	RdRp	60-80
0	nonsynonymous	MT	14028	G	T	RdRp	60-80
0	nonsynonymous	MT	14041	A	C	RdRp	60-80
0	nonsynonymous	MT	14071	G	A	RdRp	60-80
0	nonsynonymous	MT	14073	T	A	RdRp	60-80
0	nonsynonymous	MT	14104	T	C	RdRp	60-80
0	nonsynonymous	MT	14109	A	G	RdRp	60-80
0	nonsynonymous	MT	14117	C	T	RdRp	60-80
0	nonsynonymous	MT	14120	C	T	RdRp	60-80
0	nonsynonymous	MT	14122	G	T	RdRp	60-80
0	nonsynonymous	MT	14125	A	G	RdRp	60-80
0	nonsynonymous	MT	14126	G	A	RdRp	60-80
0	nonsynonymous	MT	14141	T	C	RdRp	60-80
0	nonsynonymous	MT	14144	A	G	RdRp	60-80
0	nonsynonymous	MT	14168	C	A	RdRp	60-80
0	nonsynonymous	MT	14172	A	G	RdRp	60-80
0	nonsynonymous	MT	14177	C	T	RdRp	60-80
0	nonsynonymous	MT	14183	C	T	RdRp	60-80
0	nonsynonymous	MT	14185	A	T	RdRp	60-80
0	nonsynonymous	MT	14186	G	T	RdRp	60-80
0	nonsynonymous	MT	14186	G	A	RdRp	60-80
0	nonsynonymous	MT	14189	C	T	RdRp	60-80
0	nonsynonymous	MT	14195	C	A	RdRp	60-80
0	nonsynonymous	MT	14197	G	A	RdRp	60-80
0	nonsynonymous	MT	14197	G	T	RdRp	60-80
0	nonsynonymous	MT	14198	C	T	RdRp	60-80
0	nonsynonymous	MT	14198	C	G	RdRp	60-80
0	nonsynonymous	MT	14209	G	T	RdRp	60-80
0	nonsynonymous	MT	14209	G	A	RdRp	60-80
0	nonsynonymous	MT	14212	G	A	RdRp	60-80
0	nonsynonymous	MT	14224	A	G	RdRp	60-80
0	nonsynonymous	MT	14229	G	T	RdRp	60-80
0	nonsynonymous	MT	14230	C	T	RdRp	60-80
0	nonsynonymous	MT	14241	G	T	RdRp	60-80
0	nonsynonymous	MT	14244	G	T	RdRp	60-80
0	nonsynonymous	MT	14266	A	G	RdRp	60-80
0	nonsynonymous	MT	14267	C	T	RdRp	60-80
0	nonsynonymous	MT	14270	A	C	RdRp	60-80
0	nonsynonymous	MT	14274	G	C	RdRp	60-80
0	nonsynonymous	MT	14274	G	T	RdRp	60-80
0	nonsynonymous	MT	14277	G	T	RdRp	60-80
0	nonsynonymous	MT	14290	G	T	RdRp	60-80
0	nonsynonymous	MT	14316	G	T	RdRp	60-80
0	nonsynonymous	MT	14318	C	T	RdRp	60-80
0	nonsynonymous	MT	14323	C	T	RdRp	60-80
0	nonsynonymous	MT	14330	A	G	RdRp	60-80
0	nonsynonymous	MT	14335	G	T	RdRp	60-80
0	nonsynonymous	MT	14336	T	C	RdRp	60-80
0	nonsynonymous	MT	14340	C	A	RdRp	60-80
0	nonsynonymous	MT	14350	G	T	RdRp	60-80
0	nonsynonymous	MT	14371	G	T	RdRp	60-80
0	nonsynonymous	MT	14383	G	T	RdRp	60-80
0	nonsynonymous	MT	14396	C	T	RdRp	60-80
0	nonsynonymous	MT	14407	C	T	RdRp	60-80
0	nonsynonymous	MT	14411	C	T	RdRp	60-80
0	nonsynonymous	MT	14414	G	T	RdRp	60-80
0	nonsynonymous	MT	14422	C	T	RdRp	60-80
0	nonsynonymous	MT	14425	C	A	RdRp	60-80
0	nonsynonymous	MT	14428	G	T	RdRp	60-80
0	nonsynonymous	MT	14432	G	A	RdRp	60-80
0	nonsynonymous	MT	14452	G	A	RdRp	60-80
0	nonsynonymous	MT	14483	T	C	RdRp	60-80
0	nonsynonymous	MT	14485	A	G	RdRp	60-80
0	nonsynonymous	MT	14486	G	T	RdRp	60-80
0	nonsynonymous	MT	14487	A	C	RdRp	60-80
0	nonsynonymous	MT	14500	G	T	RdRp	60-80
0	nonsynonymous	MT	14501	T	C	RdRp	60-80
0	nonsynonymous	MT	14503	C	T	RdRp	60-80
0	nonsynonymous	MT	14511	G	T	RdRp	60-80
0	nonsynonymous	MT	14528	G	A	RdRp	60-80
0	nonsynonymous	MT	14549	A	G	RdRp	60-80
0	nonsynonymous	MT	14552	T	C	RdRp	60-80
0.00194175	nonsynonymous	MT	14554	C	T	RdRp	60-80
0	nonsynonymous	MT	14576	C	T	RdRp	60-80
0.00388349	nonsynonymous	MT	14580	G	T	RdRp	60-80
0	nonsynonymous	MT	14584	G	A	RdRp	60-80
0	nonsynonymous	MT	14585	C	T	RdRp	60-80
0	nonsynonymous	MT	14588	C	T	RdRp	60-80
0	nonsynonymous	MT	14593	G	A	RdRp	60-80
0	nonsynonymous	MT	14597	A	G	RdRp	60-80
0	nonsynonymous	MT	14618	C	A	RdRp	60-80
0	nonsynonymous	MT	14621	C	T	RdRp	60-80
0	nonsynonymous	MT	14636	C	T	RdRp	60-80
0	nonsynonymous	MT	14638	G	T	RdRp	60-80
0	nonsynonymous	MT	14644	A	G	RdRp	60-80
0	nonsynonymous	MT	14644	A	T	RdRp	60-80
0	nonsynonymous	MT	14645	C	T	RdRp	60-80
0	nonsynonymous	MT	14653	G	A	RdRp	60-80
0	nonsynonymous	MT	14653	G	T	RdRp	60-80
0	nonsynonymous	MT	14656	G	T	RdRp	60-80
0	nonsynonymous	MT	14657	C	T	RdRp	60-80
0	nonsynonymous	MT	14666	C	T	RdRp	60-80
0	nonsynonymous	MT	14675	C	G	RdRp	60-80
0	nonsynonymous	MT	14681	A	G	RdRp	60-80
0	nonsynonymous	MT	14692	G	A	RdRp	60-80
0	nonsynonymous	MT	14707	G	T	RdRp	60-80
0.00388349	nonsynonymous	MT	14708	C	T	RdRp	60-80
0	nonsynonymous	MT	14710	G	T	RdRp	60-80
0	nonsynonymous	MT	14718	G	T	RdRp	60-80
0	nonsynonymous	MT	14719	G	T	RdRp	60-80
0	nonsynonymous	MT	14734	G	T	RdRp	60-80
0	nonsynonymous	MT	14737	A	G	RdRp	60-80
0	nonsynonymous	MT	14741	C	T	RdRp	60-80
0	nonsynonymous	MT	14746	G	A	RdRp	60-80
0	nonsynonymous	MT	14747	A	G	RdRp	60-80
0	nonsynonymous	MT	14768	C	T	RdRp	60-80
0	nonsynonymous	MT	14772	G	T	RdRp	60-80
0	nonsynonymous	MT	14773	G	A	RdRp	60-80
0	nonsynonymous	MT	14785	G	A	RdRp	60-80
0	nonsynonymous	MT	14786	C	T	RdRp	60-80
0	nonsynonymous	MT	14788	A	G	RdRp	60-80
0	nonsynonymous	MT	14792	G	T	RdRp	60-80
0	nonsynonymous	MT	14821	C	T	RdRp	60-80
0	nonsynonymous	MT	14829	G	T	RdRp	60-80
0	nonsynonymous	MT	14831	G	T	RdRp	60-80
0	nonsynonymous	MT	14836	A	G	RdRp	60-80
0	nonsynonymous	MT	14857	G	T	RdRp	60-80
0	nonsynonymous	MT	14863	G	A	RdRp	60-80
0	nonsynonymous	MT	14864	T	C	RdRp	60-80
0	nonsynonymous	MT	14866	G	T	RdRp	60-80
0	nonsynonymous	MT	14874	G	T	RdRp	60-80
0	nonsynonymous	MT	14882	A	G	RdRp	60-80
0	nonsynonymous	MT	14897	G	A	RdRp	60-80
0	nonsynonymous	MT	14907	T	G	RdRp	60-80
0	nonsynonymous	MT	14912	A	G	RdRp	60-80
0	nonsynonymous	MT	14920	A	G	RdRp	60-80
0	nonsynonymous	MT	14948	G	T	RdRp	60-80
0	nonsynonymous	MT	14971	A	T	RdRp	60-80
0	nonsynonymous	MT	14980	C	T	RdRp	60-80
0	nonsynonymous	MT	14996	T	C	RdRp	60-80
0	nonsynonymous	MT	15016	G	T	RdRp	60-80
0	nonsynonymous	MT	15017	C	T	RdRp	60-80
0	nonsynonymous	MT	15026	C	T	RdRp	60-80
0	nonsynonymous	MT	15038	G	T	RdRp	60-80
0	nonsynonymous	MT	15043	G	C	RdRp	60-80
0	nonsynonymous	MT	15047	T	C	RdRp	60-80
0	nonsynonymous	MT	15049	C	T	RdRp	60-80
0	nonsynonymous	MT	15064	A	C	RdRp	60-80
0	nonsynonymous	MT	15080	C	T	RdRp	60-80
0	nonsynonymous	MT	15100	G	A	RdRp	60-80
0	nonsynonymous	MT	15101	C	T	RdRp	60-80
0	nonsynonymous	MT	15138	G	A	RdRp	60-80
0	nonsynonymous	MT	15138	G	T	RdRp	60-80
0	nonsynonymous	MT	15154	C	T	RdRp	60-80
0	nonsynonymous	MT	15175	A	G	RdRp	60-80
0	nonsynonymous	MT	15177	A	G	RdRp	60-80
0	nonsynonymous	MT	15181	G	A	RdRp	60-80
0	nonsynonymous	MT	15181	G	T	RdRp	60-80
0	nonsynonymous	MT	15182	C	G	RdRp	60-80
0	nonsynonymous	MT	15191	G	T	RdRp	60-80
0	nonsynonymous	MT	15193	G	T	RdRp	60-80
0	nonsynonymous	MT	15194	C	T	RdRp	60-80
0	nonsynonymous	MT	15199	G	A	RdRp	60-80
0	nonsynonymous	MT	15202	G	T	RdRp	60-80
0	nonsynonymous	MT	15205	A	G	RdRp	60-80
0	nonsynonymous	MT	15226	G	A	RdRp	60-80
0	nonsynonymous	MT	15243	G	T	RdRp	60-80
0	nonsynonymous	MT	15257	A	G	RdRp	60-80
0	nonsynonymous	MT	15259	A	C	RdRp	60-80
0	nonsynonymous	MT	15260	G	T	RdRp	60-80
0	nonsynonymous	MT	15277	C	T	RdRp	60-80
0	nonsynonymous	MT	15327	G	T	RdRp	60-80
0	nonsynonymous	MT	15327	G	A	RdRp	60-80
0	nonsynonymous	MT	15328	C	T	RdRp	60-80
0	nonsynonymous	MT	15346	C	T	RdRp	60-80
0	nonsynonymous	MT	15346	C	A	RdRp	60-80
0	nonsynonymous	MT	15349	G	C	RdRp	60-80
0	nonsynonymous	MT	15352	C	T	RdRp	60-80
0	nonsynonymous	MT	15359	G	A	RdRp	60-80
0	nonsynonymous	MT	15368	C	T	RdRp	60-80
0	nonsynonymous	MT	15371	C	T	RdRp	60-80
0.00194175	nonsynonymous	MT	15380	G	T	RdRp	60-80
0	nonsynonymous	MT	15384	G	T	RdRp	60-80
0	nonsynonymous	MT	15406	G	A	RdRp	60-80
0	nonsynonymous	MT	15406	G	T	RdRp	60-80
0	nonsynonymous	MT	15407	C	T	RdRp	60-80
0	nonsynonymous	MT	15418	G	T	RdRp	60-80
0	nonsynonymous	MT	15438	G	T	RdRp	60-80
0	nonsynonymous	MT	15439	G	A	RdRp	60-80
0	nonsynonymous	MT	15444	G	T	RdRp	60-80
0	nonsynonymous	MT	15448	G	A	RdRp	60-80
0	nonsynonymous	MT	15451	G	A	RdRp	60-80
0	nonsynonymous	MT	15460	T	C	RdRp	60-80
0	nonsynonymous	MT	15463	G	T	RdRp	60-80
0	nonsynonymous	MT	15491	A	G	RdRp	60-80
0	nonsynonymous	MT	15535	G	T	RdRp	60-80
0	nonsynonymous	MT	15539	T	C	RdRp	60-80
0	nonsynonymous	MT	15553	A	G	RdRp	60-80
0	nonsynonymous	MT	15571	G	T	RdRp	60-80
0	nonsynonymous	MT	15574	G	A	RdRp	60-80
0	nonsynonymous	MT	15575	G	T	RdRp	60-80
0	nonsynonymous	MT	15587	C	G	RdRp	60-80
0	nonsynonymous	MT	15593	A	G	RdRp	60-80
0	nonsynonymous	MT	15594	G	T	RdRp	60-80
0	nonsynonymous	MT	15596	A	G	RdRp	60-80
0	nonsynonymous	MT	15602	G	A	RdRp	60-80
0	nonsynonymous	MT	15613	C	T	RdRp	60-80
0	nonsynonymous	MT	15627	G	T	RdRp	60-80
0	nonsynonymous	MT	15636	T	A	RdRp	60-80
0	nonsynonymous	MT	15638	G	A	RdRp	60-80
0	nonsynonymous	MT	15640	A	T	RdRp	60-80
0	nonsynonymous	MT	15641	A	C	RdRp	60-80
0	nonsynonymous	MT	15647	A	G	RdRp	60-80
0	nonsynonymous	MT	15652	G	T	RdRp	60-80
0	nonsynonymous	MT	15664	G	A	RdRp	60-80
0.00194175	nonsynonymous	MT	15672	G	T	RdRp	60-80
0	nonsynonymous	MT	15688	C	T	RdRp	60-80
0	nonsynonymous	MT	15689	G	A	RdRp	60-80
0	nonsynonymous	MT	15696	T	G	RdRp	60-80
0	nonsynonymous	MT	15708	G	T	RdRp	60-80
0	nonsynonymous	MT	15708	G	C	RdRp	60-80
0	nonsynonymous	MT	15709	A	G	RdRp	60-80
0	nonsynonymous	MT	15727	G	A	RdRp	60-80
0	nonsynonymous	MT	15743	G	A	RdRp	60-80
0	nonsynonymous	MT	15752	C	T	RdRp	60-80
0	nonsynonymous	MT	15755	C	T	RdRp	60-80
0.00776699	nonsynonymous	MT	15760	G	A	RdRp	60-80
0	nonsynonymous	MT	15766	G	T	RdRp	60-80
0	nonsynonymous	MT	15769	G	A	RdRp	60-80
0	nonsynonymous	MT	15779	A	C	RdRp	60-80
0	nonsynonymous	MT	15779	A	G	RdRp	60-80
0	nonsynonymous	MT	15780	G	T	RdRp	60-80
0	nonsynonymous	MT	15790	T	A	RdRp	60-80
0	nonsynonymous	MT	15791	C	T	RdRp	60-80
0	nonsynonymous	MT	15815	T	C	RdRp	60-80
0	nonsynonymous	MT	15821	T	C	RdRp	60-80
0	nonsynonymous	MT	15824	C	T	RdRp	60-80
0	nonsynonymous	MT	15841	A	G	RdRp	60-80
0	nonsynonymous	MT	15842	C	A	RdRp	60-80
0	nonsynonymous	MT	15844	G	T	RdRp	60-80
0	nonsynonymous	MT	15847	A	G	RdRp	60-80
0	nonsynonymous	MT	15847	A	T	RdRp	60-80
0	nonsynonymous	MT	15848	C	T	RdRp	60-80
0	nonsynonymous	MT	15850	G	T	RdRp	60-80
0	nonsynonymous	MT	15857	C	T	RdRp	60-80
0	nonsynonymous	MT	15860	A	G	RdRp	60-80
0	nonsynonymous	MT	15866	C	G	RdRp	60-80
0	nonsynonymous	MT	15869	A	T	RdRp	60-80
0	nonsynonymous	MT	15880	T	C	RdRp	60-80
0	nonsynonymous	MT	15890	C	G	RdRp	60-80
0	nonsynonymous	MT	15898	G	T	RdRp	60-80
0	nonsynonymous	MT	15906	G	T	RdRp	60-80
0	nonsynonymous	MT	15907	G	A	RdRp	60-80
0.00388349	nonsynonymous	MT	15910	G	T	RdRp	60-80
0	nonsynonymous	MT	15911	A	G	RdRp	60-80
0	nonsynonymous	MT	15914	A	G	RdRp	60-80
0	nonsynonymous	MT	15919	G	T	RdRp	60-80
0	nonsynonymous	MT	15922	T	C	RdRp	60-80
0	nonsynonymous	MT	15928	C	T	RdRp	60-80
0	nonsynonymous	MT	15940	C	T	RdRp	60-80
0	nonsynonymous	MT	15958	G	T	RdRp	60-80
0	nonsynonymous	MT	15969	T	G	RdRp	60-80
0	nonsynonymous	MT	15982	G	T	RdRp	60-80
0	nonsynonymous	MT	15982	G	A	RdRp	60-80
0	nonsynonymous	MT	15989	C	T	RdRp	60-80
0	nonsynonymous	MT	16006	A	G	RdRp	60-80
0	nonsynonymous	MT	16045	C	T	RdRp	60-80
0	nonsynonymous	MT	16048	A	G	RdRp	60-80
0	nonsynonymous	MT	16049	C	T	RdRp	60-80
0	nonsynonymous	MT	16054	C	T	RdRp	60-80
0	nonsynonymous	MT	16060	A	G	RdRp	60-80
0	nonsynonymous	MT	16061	A	G	RdRp	60-80
0	nonsynonymous	MT	16064	A	G	RdRp	60-80
0	nonsynonymous	MT	16065	G	T	RdRp	60-80
0	nonsynonymous	MT	16068	G	T	RdRp	60-80
0	nonsynonymous	MT	16072	G	T	RdRp	60-80
0	nonsynonymous	MT	16073	C	T	RdRp	60-80
0.00388349	nonsynonymous	MT	16075	G	T	RdRp	60-80
0	nonsynonymous	MT	16078	G	A	RdRp	60-80
0	nonsynonymous	MT	16085	A	G	RdRp	60-80
0	nonsynonymous	MT	16114	C	T	RdRp	60-80
0	nonsynonymous	MT	16117	G	T	RdRp	60-80
0	nonsynonymous	MT	16120	G	A	RdRp	60-80
0	nonsynonymous	MT	16137	G	T	RdRp	60-80
0	nonsynonymous	MT	16141	G	T	RdRp	60-80
0	nonsynonymous	MT	16145	T	C	RdRp	60-80
0	nonsynonymous	MT	16146	G	T	RdRp	60-80
0	nonsynonymous	MT	16156	A	G	RdRp	60-80
0	nonsynonymous	MT	16163	C	T	RdRp	60-80
0	nonsynonymous	MT	16171	A	G	RdRp	60-80
0	nonsynonymous	MT	16178	C	T	RdRp	60-80
0	nonsynonymous	MT	16188	G	T	RdRp	60-80
0	nonsynonymous	MT	16192	C	T	RdRp	60-80
0	nonsynonymous	MT	16197	G	T	RdRp	60-80
0	nonsynonymous	MT	16206	G	T	RdRp	60-80
0	nonsynonymous	MT	16207	G	C	RdRp	60-80
0	nonsynonymous	MT	16222	C	T	RdRp	60-80
0	nonsynonymous	MT	16236	G	T	RdRp	60-80
0	synonymous	WT	21590	C	T	S	60-80
0	synonymous	WT	21595	C	T	S	60-80
0	synonymous	WT	21616	T	C	S	60-80
0	synonymous	WT	21622	C	T	S	60-80
0	synonymous	WT	21622	C	A	S	60-80
0.00160772	synonymous	WT	21625	A	G	S	60-80
0	synonymous	WT	21628	T	G	S	60-80
0	synonymous	WT	21632	T	C	S	60-80
0	synonymous	WT	21637	C	T	S	60-80
0	synonymous	WT	21643	A	C	S	60-80
0	synonymous	WT	21643	A	G	S	60-80
0.00160772	synonymous	WT	21646	C	T	S	60-80
0.00160772	synonymous	WT	21658	C	T	S	60-80
0	synonymous	WT	21673	T	C	S	60-80
0	synonymous	WT	21676	C	T	S	60-80
0	synonymous	WT	21691	C	T	S	60-80
0	synonymous	WT	21694	A	G	S	60-80
0	synonymous	WT	21697	C	G	S	60-80
0	synonymous	WT	21697	C	A	S	60-80
0	synonymous	WT	21697	C	T	S	60-80
0	synonymous	WT	21700	A	T	S	60-80
0	synonymous	WT	21709	T	C	S	60-80
0	synonymous	WT	21712	A	G	S	60-80
0.00160772	synonymous	WT	21721	C	T	S	60-80
0	synonymous	WT	21727	C	T	S	60-80
0	synonymous	WT	21736	C	T	S	60-80
0	synonymous	WT	21742	C	T	S	60-80
0	synonymous	WT	21745	T	C	S	60-80
0	synonymous	WT	21757	C	T	S	60-80
0	synonymous	WT	21772	C	T	S	60-80
0	synonymous	WT	21775	T	C	S	60-80
0	synonymous	WT	21778	G	A	S	60-80
0	synonymous	WT	21781	C	T	S	60-80
0	synonymous	WT	21784	T	C	S	60-80
0.00160772	synonymous	WT	21796	G	A	S	60-80
0	synonymous	WT	21802	T	C	S	60-80
0	synonymous	WT	21811	C	T	S	60-80
0	synonymous	WT	21812	C	T	S	60-80
0	synonymous	WT	21817	A	T	S	60-80
0	synonymous	WT	21835	T	C	S	60-80
0.00160772	synonymous	WT	21838	T	C	S	60-80
0	synonymous	WT	21844	C	T	S	60-80
0	synonymous	WT	21853	G	A	S	60-80
0.00160772	synonymous	WT	21856	T	C	S	60-80
0	synonymous	WT	21859	C	T	S	60-80
0	synonymous	WT	21883	T	C	S	60-80
0	synonymous	WT	21890	T	C	S	60-80
0	synonymous	WT	21898	G	A	S	60-80
0	synonymous	WT	21910	C	T	S	60-80
0.00321543	synonymous	WT	21911	C	T	S	60-80
0	synonymous	WT	21931	T	C	S	60-80
0	synonymous	WT	21952	C	G	S	60-80
0	synonymous	WT	21952	C	T	S	60-80
0	synonymous	WT	21958	A	G	S	60-80
0	synonymous	WT	21973	T	C	S	60-80
0	synonymous	WT	21976	T	C	S	60-80
0	synonymous	WT	21994	T	C	S	60-80
0	synonymous	WT	21997	C	T	S	60-80
0	synonymous	WT	22000	C	T	S	60-80
0	synonymous	WT	22003	A	G	S	60-80
0	synonymous	WT	22009	C	T	S	60-80
0	synonymous	WT	22042	T	C	S	60-80
0	synonymous	WT	22051	G	T	S	60-80
0	synonymous	WT	22051	G	A	S	60-80
0	synonymous	WT	22054	T	C	S	60-80
0	synonymous	WT	22075	C	T	S	60-80
0	synonymous	WT	22081	G	A	S	60-80
0	synonymous	WT	22096	C	T	S	60-80
0	synonymous	WT	22114	T	C	S	60-80
0	synonymous	WT	22120	C	T	S	60-80
0	synonymous	WT	22132	G	A	S	60-80
0	synonymous	WT	22141	G	A	S	60-80
0	synonymous	WT	22144	T	C	S	60-80
0	synonymous	WT	22180	G	A	S	60-80
0	synonymous	WT	22186	G	A	S	60-80
0	synonymous	WT	22201	G	A	S	60-80
0	synonymous	WT	22201	G	T	S	60-80
0	synonymous	WT	22207	T	C	S	60-80
0	synonymous	WT	22213	T	C	S	60-80
0.00160772	synonymous	WT	22225	G	T	S	60-80
0	synonymous	WT	22225	G	A	S	60-80
0	synonymous	WT	22234	A	G	S	60-80
0	synonymous	WT	22246	T	C	S	60-80
0	synonymous	WT	22255	A	C	S	60-80
0	synonymous	WT	22258	T	A	S	60-80
0	synonymous	WT	22261	T	A	S	60-80
0	synonymous	WT	22264	C	T	S	60-80
0	synonymous	WT	22273	G	A	S	60-80
0	synonymous	WT	22276	T	C	S	60-80
0	synonymous	WT	22291	T	C	S	60-80
0	synonymous	WT	22309	G	A	S	60-80
0	synonymous	WT	22312	T	C	S	60-80
0	synonymous	WT	22318	T	C	S	60-80
0	synonymous	WT	22324	T	C	S	60-80
0	synonymous	WT	22333	T	C	S	60-80
0	synonymous	WT	22345	T	C	S	60-80
0	synonymous	WT	22351	A	T	S	60-80
0	synonymous	WT	22363	G	T	S	60-80
0	synonymous	WT	22369	T	C	S	60-80
0	synonymous	WT	22381	G	A	S	60-80
0	synonymous	WT	22384	T	C	S	60-80
0	synonymous	WT	22388	C	T	S	60-80
0	synonymous	WT	22391	T	C	S	60-80
0	synonymous	WT	22393	A	G	S	60-80
0	synonymous	WT	22399	T	C	S	60-80
0	synonymous	WT	22414	C	T	S	60-80
0	synonymous	WT	22420	A	T	S	60-80
0	synonymous	WT	22429	A	G	S	60-80
0.00160772	synonymous	WT	22432	C	T	S	60-80
0	synonymous	WT	22435	T	C	S	60-80
0	synonymous	WT	22441	T	C	S	60-80
0	synonymous	WT	22444	C	T	S	60-80
0	synonymous	WT	22447	T	G	S	60-80
0	synonymous	WT	22447	T	C	S	60-80
0	synonymous	WT	22450	C	T	S	60-80
0.00321543	synonymous	WT	22468	G	T	S	60-80
0	synonymous	WT	22474	A	G	S	60-80
0.00160772	synonymous	WT	22480	C	T	S	60-80
0	synonymous	WT	22492	A	G	S	60-80
0	synonymous	WT	22498	C	T	S	60-80
0	synonymous	WT	22501	T	C	S	60-80
0	synonymous	WT	22516	T	C	S	60-80
0	synonymous	WT	22525	A	G	S	60-80
0	synonymous	WT	22534	A	G	S	60-80
0	synonymous	WT	22567	G	A	S	60-80
0	synonymous	WT	22570	C	T	S	60-80
0	synonymous	WT	22588	T	C	S	60-80
0	synonymous	WT	22591	C	T	S	60-80
0	synonymous	WT	22594	C	T	S	60-80
0.00321543	synonymous	WT	22606	A	T	S	60-80
0	synonymous	WT	22624	C	T	S	60-80
0	synonymous	WT	22627	G	A	S	60-80
0	synonymous	WT	22642	C	T	S	60-80
0	synonymous	WT	22657	T	C	S	60-80
0	synonymous	WT	22663	C	A	S	60-80
0	synonymous	WT	22672	T	C	S	60-80
0	synonymous	WT	22675	C	T	S	60-80
0	synonymous	WT	22687	C	T	S	60-80
0	synonymous	WT	22708	G	T	S	60-80
0	synonymous	WT	22708	G	C	S	60-80
0	synonymous	WT	22726	T	C	S	60-80
0	synonymous	WT	22729	T	C	S	60-80
0	synonymous	WT	22735	C	T	S	60-80
0	synonymous	WT	22747	C	T	S	60-80
0	synonymous	WT	22780	A	G	S	60-80
0	synonymous	WT	22783	C	A	S	60-80
0	synonymous	WT	22792	C	T	S	60-80
0	synonymous	WT	22792	C	A	S	60-80
0	synonymous	WT	22795	T	C	S	60-80
0	synonymous	WT	22798	A	G	S	60-80
0	synonymous	WT	22801	G	T	S	60-80
0	synonymous	WT	22852	A	G	S	60-80
0	synonymous	WT	22855	C	A	S	60-80
0	synonymous	WT	22858	C	T	S	60-80
0	synonymous	WT	22861	T	A	S	60-80
0	synonymous	WT	22861	T	C	S	60-80
0	synonymous	WT	22879	C	T	S	60-80
0	synonymous	WT	22894	G	A	S	60-80
0	synonymous	WT	22918	G	T	S	60-80
0	synonymous	WT	22939	T	C	S	60-80
0	synonymous	WT	22945	C	T	S	60-80
0	synonymous	WT	22975	A	G	S	60-80
0	synonymous	WT	22981	T	C	S	60-80
0.00482315	synonymous	WT	22984	G	A	S	60-80
0	synonymous	WT	22987	C	T	S	60-80
0	synonymous	WT	22987	C	A	S	60-80
0	synonymous	WT	22987	C	G	S	60-80
0	synonymous	WT	23014	A	G	S	60-80
0.00160772	synonymous	WT	23029	C	T	S	60-80
0	synonymous	WT	23032	T	C	S	60-80
0	synonymous	WT	23036	T	C	S	60-80
0	synonymous	WT	23047	T	C	S	60-80
0	synonymous	WT	23053	C	T	S	60-80
0	synonymous	WT	23059	C	T	S	60-80
0	synonymous	WT	23083	A	G	S	60-80
0	synonymous	WT	23086	C	T	S	60-80
0	synonymous	WT	23104	T	C	S	60-80
0	synonymous	WT	23107	T	C	S	60-80
0	synonymous	WT	23114	C	T	S	60-80
0	synonymous	WT	23116	A	T	S	60-80
0	synonymous	WT	23122	A	T	S	60-80
0	synonymous	WT	23155	T	C	S	60-80
0	synonymous	WT	23170	C	T	S	60-80
0	synonymous	WT	23173	A	G	S	60-80
0	synonymous	WT	23182	T	C	S	60-80
0.0128617	synonymous	WT	23185	C	T	S	60-80
0	synonymous	WT	23191	C	T	S	60-80
0	synonymous	WT	23206	C	T	S	60-80
0	synonymous	WT	23230	C	T	S	60-80
0	synonymous	WT	23242	G	T	S	60-80
0	synonymous	WT	23248	C	T	S	60-80
0	synonymous	WT	23254	A	G	S	60-80
0	synonymous	WT	23269	T	A	S	60-80
0	synonymous	WT	23272	T	C	S	60-80
0	synonymous	WT	23281	T	C	S	60-80
0	synonymous	WT	23284	T	C	S	60-80
0	synonymous	WT	23287	T	G	S	60-80
0	synonymous	WT	23287	T	C	S	60-80
0	synonymous	WT	23320	C	T	S	60-80
0	synonymous	WT	23335	T	A	S	60-80
0	synonymous	WT	23347	C	T	S	60-80
0	synonymous	WT	23356	A	T	S	60-80
0	synonymous	WT	23359	A	G	S	60-80
0	synonymous	WT	23371	T	C	S	60-80
0	synonymous	WT	23380	C	T	S	60-80
0	synonymous	WT	23383	G	A	S	60-80
0	synonymous	WT	23392	T	C	S	60-80
0	synonymous	WT	23413	C	T	S	60-80
0	synonymous	WT	23416	A	T	S	60-80
0	synonymous	WT	23419	A	G	S	60-80
0	synonymous	WT	23422	C	T	S	60-80
0	synonymous	WT	23422	C	A	S	60-80
0	synonymous	WT	23437	T	C	S	60-80
0	synonymous	WT	23440	A	G	S	60-80
0	synonymous	WT	23443	T	C	S	60-80
0	synonymous	WT	23482	T	C	S	60-80
0	synonymous	WT	23503	A	T	S	60-80
0	synonymous	WT	23506	C	T	S	60-80
0	synonymous	WT	23518	G	A	S	60-80
0	synonymous	WT	23533	C	T	S	60-80
0	synonymous	WT	23536	C	T	S	60-80
0	synonymous	WT	23551	C	T	S	60-80
0	synonymous	WT	23557	C	T	S	60-80
0	synonymous	WT	23569	T	C	S	60-80
0	synonymous	WT	23575	C	T	S	60-80
0	synonymous	WT	23590	T	C	S	60-80
0	synonymous	WT	23593	G	A	S	60-80
0	synonymous	WT	23596	T	C	S	60-80
0	synonymous	WT	23599	T	C	S	60-80
0	synonymous	WT	23605	T	C	S	60-80
0	synonymous	WT	23605	T	G	S	60-80
0	synonymous	WT	23608	G	T	S	60-80
0	synonymous	WT	23611	G	A	S	60-80
0	synonymous	WT	23614	A	G	S	60-80
0	synonymous	WT	23620	T	C	S	60-80
0	synonymous	WT	23635	C	T	S	60-80
0	synonymous	WT	23635	C	G	S	60-80
0	synonymous	WT	23638	C	T	S	60-80
0	synonymous	WT	23665	A	C	S	60-80
0	synonymous	WT	23677	T	C	S	60-80
0	synonymous	WT	23683	C	T	S	60-80
0	synonymous	WT	23701	C	T	S	60-80
0.00482315	synonymous	WT	23707	C	T	S	60-80
0.00160772	synonymous	WT	23728	T	A	S	60-80
0	synonymous	WT	23731	C	T	S	60-80
0	synonymous	WT	23734	A	T	S	60-80
0	synonymous	WT	23741	C	T	S	60-80
0	synonymous	WT	23749	G	T	S	60-80
0.00482315	synonymous	WT	23758	C	T	S	60-80
0	synonymous	WT	23767	A	T	S	60-80
0	synonymous	WT	23779	A	G	S	60-80
0	synonymous	WT	23785	C	T	S	60-80
0	synonymous	WT	23849	T	C	S	60-80
0	synonymous	WT	23854	C	T	S	60-80
0	synonymous	WT	23857	T	C	S	60-80
0	synonymous	WT	23884	A	G	S	60-80
0	synonymous	WT	23893	C	T	S	60-80
0	synonymous	WT	23896	C	T	S	60-80
0	synonymous	WT	23905	T	C	S	60-80
0	synonymous	WT	23926	T	C	S	60-80
0.00321543	synonymous	WT	23929	C	T	S	60-80
0	synonymous	WT	23947	A	G	S	60-80
0	synonymous	WT	23977	A	C	S	60-80
0	synonymous	WT	23980	A	G	S	60-80
0	synonymous	WT	23986	T	C	S	60-80
0	synonymous	WT	23989	A	G	S	60-80
0	synonymous	WT	23992	A	T	S	60-80
0	synonymous	WT	24001	C	T	S	60-80
0	synonymous	WT	24004	G	A	S	60-80
0	synonymous	WT	24010	A	C	S	60-80
0	synonymous	WT	24022	T	C	S	60-80
0.00321543	synonymous	WT	24023	C	T	S	60-80
0.022508	synonymous	WT	24034	C	T	S	60-80
0	synonymous	WT	24040	G	T	S	60-80
0	synonymous	WT	24064	C	T	S	60-80
0	synonymous	WT	24076	T	C	S	60-80
0.00160772	synonymous	WT	24082	C	T	S	60-80
0	synonymous	WT	24106	C	T	S	60-80
0	synonymous	WT	24118	A	G	S	60-80
0	synonymous	WT	24121	A	G	S	60-80
0	synonymous	WT	24130	C	T	S	60-80
0	synonymous	WT	24133	C	T	S	60-80
0	synonymous	WT	24142	T	A	S	60-80
0	synonymous	WT	24151	T	C	S	60-80
0	synonymous	WT	24152	T	C	S	60-80
0	synonymous	WT	24190	A	C	S	60-80
0	synonymous	WT	24191	C	T	S	60-80
0	synonymous	WT	24193	G	C	S	60-80
0	synonymous	WT	24193	G	T	S	60-80
0	synonymous	WT	24194	T	C	S	60-80
0	synonymous	WT	24199	G	T	S	60-80
0	synonymous	WT	24202	T	C	S	60-80
0	synonymous	WT	24205	A	T	S	60-80
0	synonymous	WT	24208	C	T	S	60-80
0	synonymous	WT	24214	T	C	S	60-80
0	synonymous	WT	24223	C	T	S	60-80
0	synonymous	WT	24229	T	C	S	60-80
0	synonymous	WT	24232	A	G	S	60-80
0	synonymous	WT	24232	A	C	S	60-80
0	synonymous	WT	24238	T	G	S	60-80
0	synonymous	WT	24241	A	T	S	60-80
0	synonymous	WT	24253	A	G	S	60-80
0	synonymous	WT	24283	T	C	S	60-80
0	synonymous	WT	24289	T	C	S	60-80
0	synonymous	WT	24310	C	T	S	60-80
0	synonymous	WT	24319	C	T	S	60-80
0	synonymous	WT	24325	A	G	S	60-80
0	synonymous	WT	24334	C	T	S	60-80
0	synonymous	WT	24337	C	T	S	60-80
0	synonymous	WT	24358	C	A	S	60-80
0	synonymous	WT	24364	T	C	S	60-80
0	synonymous	WT	24367	A	G	S	60-80
0	synonymous	WT	24370	C	T	S	60-80
0	synonymous	WT	24373	A	G	S	60-80
0	synonymous	WT	24376	T	C	S	60-80
0	synonymous	WT	24382	C	T	S	60-80
0	synonymous	WT	24388	A	T	S	60-80
0	synonymous	WT	24406	T	G	S	60-80
0	synonymous	WT	24436	T	C	S	60-80
0	synonymous	WT	24439	A	G	S	60-80
0	synonymous	WT	24442	C	T	S	60-80
0	synonymous	WT	24445	G	C	S	60-80
0	synonymous	WT	24466	C	T	S	60-80
0	synonymous	WT	24475	T	A	S	60-80
0	synonymous	WT	24484	A	T	S	60-80
0	synonymous	WT	24502	C	T	S	60-80
0.00321543	synonymous	WT	24508	A	G	S	60-80
0	synonymous	WT	24520	A	G	S	60-80
0	synonymous	WT	24529	T	A	S	60-80
0	synonymous	WT	24565	T	G	S	60-80
0	synonymous	WT	24586	G	T	S	60-80
0	synonymous	WT	24628	T	C	S	60-80
0	synonymous	WT	24652	A	T	S	60-80
0.00160772	synonymous	WT	24667	A	G	S	60-80
0	synonymous	WT	24685	T	C	S	60-80
0.0096463	synonymous	WT	24694	A	T	S	60-80
0	synonymous	WT	24700	C	T	S	60-80
0	synonymous	WT	24715	C	T	S	60-80
0	synonymous	WT	24739	T	C	S	60-80
0	synonymous	WT	24748	C	T	S	60-80
0	synonymous	WT	24749	T	C	S	60-80
0	synonymous	WT	24757	G	T	S	60-80
0	synonymous	WT	24766	C	T	S	60-80
0	synonymous	WT	24769	T	G	S	60-80
0	synonymous	WT	24778	A	G	S	60-80
0	synonymous	WT	24784	C	T	S	60-80
0	synonymous	WT	24796	T	C	S	60-80
0	synonymous	WT	24805	T	C	S	60-80
0	synonymous	WT	24817	A	C	S	60-80
0	synonymous	WT	24832	T	C	S	60-80
0	synonymous	WT	24844	C	T	S	60-80
0	synonymous	WT	24862	A	G	S	60-80
0	synonymous	WT	24865	C	T	S	60-80
0.00160772	synonymous	WT	24877	A	G	S	60-80
0	synonymous	WT	24904	C	T	S	60-80
0	synonymous	WT	24907	T	C	S	60-80
0	synonymous	WT	24910	T	C	S	60-80
0	synonymous	WT	24919	C	T	S	60-80
0	synonymous	WT	24928	G	T	S	60-80
0	synonymous	WT	24964	C	T	S	60-80
0	synonymous	WT	24979	T	C	S	60-80
0	synonymous	WT	24982	T	C	S	60-80
0	synonymous	WT	24995	T	C	S	60-80
0	synonymous	WT	25000	C	T	S	60-80
0	synonymous	WT	25006	C	T	S	60-80
0	synonymous	WT	25009	G	A	S	60-80
0	synonymous	WT	25048	A	T	S	60-80
0	synonymous	WT	25051	T	C	S	60-80
0	synonymous	WT	25060	A	G	S	60-80
0	synonymous	WT	25066	C	T	S	60-80
0	synonymous	WT	25090	T	C	S	60-80
0	synonymous	WT	25096	C	T	S	60-80
0	synonymous	WT	25099	T	A	S	60-80
0	synonymous	WT	25153	C	T	S	60-80
0	synonymous	WT	25156	C	T	S	60-80
0.00160772	synonymous	WT	25159	T	C	S	60-80
0	synonymous	WT	25162	C	A	S	60-80
0	synonymous	WT	25162	C	T	S	60-80
0	synonymous	WT	25183	G	A	S	60-80
0.00321543	synonymous	WT	25207	C	T	S	60-80
0	synonymous	WT	25210	T	C	S	60-80
0.00160772	synonymous	WT	25214	C	T	S	60-80
0	synonymous	WT	25222	T	C	S	60-80
0	synonymous	WT	25228	T	C	S	60-80
0	synonymous	WT	25231	C	T	S	60-80
0	synonymous	WT	25252	G	T	S	60-80
0	synonymous	WT	25252	G	A	S	60-80
0	synonymous	WT	25255	A	T	S	60-80
0	synonymous	WT	25264	T	C	S	60-80
0	synonymous	WT	25267	C	T	S	60-80
0	synonymous	WT	25276	C	T	S	60-80
0	synonymous	WT	25282	C	T	S	60-80
0	synonymous	WT	25297	G	A	S	60-80
0	synonymous	WT	25315	A	G	S	60-80
0	synonymous	WT	25318	C	T	S	60-80
0	synonymous	WT	25339	C	T	S	60-80
0	synonymous	WT	25354	G	A	S	60-80
0	synonymous	WT	25354	G	T	S	60-80
0	synonymous	WT	25357	C	A	S	60-80
0	synonymous	WT	25378	C	T	S	60-80
0	synonymous	WT	25381	A	C	S	60-80
0	nonsynonymous	WT	21568	T	A	S	60-80
0.0128617	nonsynonymous	WT	21575	C	T	S	60-80
0	nonsynonymous	WT	21578	G	A	S	60-80
0	nonsynonymous	WT	21584	T	G	S	60-80
0	nonsynonymous	WT	21585	T	G	S	60-80
0	nonsynonymous	WT	21587	C	T	S	60-80
0.00160772	nonsynonymous	WT	21588	C	T	S	60-80
0	nonsynonymous	WT	21590	C	A	S	60-80
0	nonsynonymous	WT	21597	C	T	S	60-80
0	nonsynonymous	WT	21600	G	T	S	60-80
0	nonsynonymous	WT	21600	G	A	S	60-80
0	nonsynonymous	WT	21604	G	T	S	60-80
0	nonsynonymous	WT	21604	G	C	S	60-80
0	nonsynonymous	WT	21606	G	T	S	60-80
0.00160772	nonsynonymous	WT	21614	C	T	S	60-80
0	nonsynonymous	WT	21617	A	T	S	60-80
0	nonsynonymous	WT	21621	C	T	S	60-80
0	nonsynonymous	WT	21624	G	T	S	60-80
0	nonsynonymous	WT	21624	G	C	S	60-80
0	nonsynonymous	WT	21624	G	A	S	60-80
0	nonsynonymous	WT	21626	A	G	S	60-80
0	nonsynonymous	WT	21627	C	T	S	60-80
0	nonsynonymous	WT	21629	C	A	S	60-80
0	nonsynonymous	WT	21632	T	A	S	60-80
0	nonsynonymous	WT	21635	C	T	S	60-80
0	nonsynonymous	WT	21636	C	T	S	60-80
0	nonsynonymous	WT	21638	C	T	S	60-80
0	nonsynonymous	WT	21639	C	T	S	60-80
0	nonsynonymous	WT	21641	G	T	S	60-80
0	nonsynonymous	WT	21642	C	T	S	60-80
0	nonsynonymous	WT	21644	T	C	S	60-80
0	nonsynonymous	WT	21648	C	T	S	60-80
0	nonsynonymous	WT	21651	A	G	S	60-80
0	nonsynonymous	WT	21656	T	A	S	60-80
0	nonsynonymous	WT	21686	G	C	S	60-80
0	nonsynonymous	WT	21691	C	G	S	60-80
0	nonsynonymous	WT	21698	T	G	S	60-80
0	nonsynonymous	WT	21699	C	T	S	60-80
0	nonsynonymous	WT	21706	A	C	S	60-80
0	nonsynonymous	WT	21707	C	T	S	60-80
0	nonsynonymous	WT	21711	C	T	S	60-80
0	nonsynonymous	WT	21724	G	T	S	60-80
0	nonsynonymous	WT	21724	G	C	S	60-80
0	nonsynonymous	WT	21746	G	T	S	60-80
0	nonsynonymous	WT	21753	G	T	S	60-80
0	nonsynonymous	WT	21761	G	T	S	60-80
0	nonsynonymous	WT	21762	C	T	S	60-80
0	nonsynonymous	WT	21767	C	T	S	60-80
0	nonsynonymous	WT	21770	G	T	S	60-80
0.00482315	nonsynonymous	WT	21774	C	T	S	60-80
0	nonsynonymous	WT	21776	G	A	S	60-80
0	nonsynonymous	WT	21776	G	T	S	60-80
0	nonsynonymous	WT	21780	C	T	S	60-80
0	nonsynonymous	WT	21784	T	A	S	60-80
0	nonsynonymous	WT	21786	G	T	S	60-80
0	nonsynonymous	WT	21786	G	A	S	60-80
0.00160772	nonsynonymous	WT	21789	C	T	S	60-80
0	nonsynonymous	WT	21792	A	T	S	60-80
0	nonsynonymous	WT	21793	G	T	S	60-80
0	nonsynonymous	WT	21793	G	C	S	60-80
0	nonsynonymous	WT	21795	G	A	S	60-80
0	nonsynonymous	WT	21795	G	T	S	60-80
0	nonsynonymous	WT	21800	G	T	S	60-80
0	nonsynonymous	WT	21800	G	A	S	60-80
0	nonsynonymous	WT	21801	A	C	S	60-80
0	nonsynonymous	WT	21803	A	G	S	60-80
0	nonsynonymous	WT	21809	G	T	S	60-80
0	nonsynonymous	WT	21825	A	C	S	60-80
0	nonsynonymous	WT	21830	G	T	S	60-80
0	nonsynonymous	WT	21839	G	T	S	60-80
0	nonsynonymous	WT	21843	C	T	S	60-80
0	nonsynonymous	WT	21846	C	T	S	60-80
0	nonsynonymous	WT	21850	G	T	S	60-80
0	nonsynonymous	WT	21855	C	T	S	60-80
0.00160772	nonsynonymous	WT	21858	A	G	S	60-80
0	nonsynonymous	WT	21867	G	T	S	60-80
0	nonsynonymous	WT	21868	A	T	S	60-80
0	nonsynonymous	WT	21893	G	A	S	60-80
0	nonsynonymous	WT	21906	A	G	S	60-80
0	nonsynonymous	WT	21909	C	G	S	60-80
0	nonsynonymous	WT	21914	C	T	S	60-80
0	nonsynonymous	WT	21917	A	G	S	60-80
0	nonsynonymous	WT	21920	G	T	S	60-80
0	nonsynonymous	WT	21920	G	A	S	60-80
0	nonsynonymous	WT	21935	A	C	S	60-80
0	nonsynonymous	WT	21941	G	T	S	60-80
0	nonsynonymous	WT	21944	A	T	S	60-80
0	nonsynonymous	WT	21960	T	C	S	60-80
0	nonsynonymous	WT	21968	T	C	S	60-80
0	nonsynonymous	WT	21974	G	C	S	60-80
0	nonsynonymous	WT	21974	G	T	S	60-80
0	nonsynonymous	WT	21977	C	G	S	60-80
0	nonsynonymous	WT	21980	T	G	S	60-80
0	nonsynonymous	WT	21986	G	A	S	60-80
0	nonsynonymous	WT	21986	G	T	S	60-80
0	nonsynonymous	WT	21987	G	C	S	60-80
0	nonsynonymous	WT	21987	G	A	S	60-80
0	nonsynonymous	WT	21987	G	T	S	60-80
0	nonsynonymous	WT	21989	G	T	S	60-80
0	nonsynonymous	WT	21995	T	C	S	60-80
0	nonsynonymous	WT	21997	C	A	S	60-80
0	nonsynonymous	WT	21998	C	T	S	60-80
0	nonsynonymous	WT	21998	C	A	S	60-80
0	nonsynonymous	WT	21999	A	G	S	60-80
0	nonsynonymous	WT	22005	A	G	S	60-80
0	nonsynonymous	WT	22007	A	C	S	60-80
0	nonsynonymous	WT	22014	G	T	S	60-80
0	nonsynonymous	WT	22014	G	A	S	60-80
0	nonsynonymous	WT	22016	T	G	S	60-80
0	nonsynonymous	WT	22016	T	A	S	60-80
0	nonsynonymous	WT	22017	G	T	S	60-80
0	nonsynonymous	WT	22019	A	G	S	60-80
0	nonsynonymous	WT	22020	T	C	S	60-80
0	nonsynonymous	WT	22021	G	T	S	60-80
0	nonsynonymous	WT	22030	G	T	S	60-80
0	nonsynonymous	WT	22032	T	C	S	60-80
0	nonsynonymous	WT	22037	G	A	S	60-80
0	nonsynonymous	WT	22079	C	A	S	60-80
0	nonsynonymous	WT	22088	C	T	S	60-80
0	nonsynonymous	WT	22088	C	A	S	60-80
0	nonsynonymous	WT	22093	G	T	S	60-80
0	nonsynonymous	WT	22093	G	C	S	60-80
0	nonsynonymous	WT	22095	A	G	S	60-80
0	nonsynonymous	WT	22097	C	T	S	60-80
0	nonsynonymous	WT	22101	A	T	S	60-80
0	nonsynonymous	WT	22103	G	C	S	60-80
0	nonsynonymous	WT	22104	G	T	S	60-80
0	nonsynonymous	WT	22108	A	C	S	60-80
0	nonsynonymous	WT	22111	G	T	S	60-80
0	nonsynonymous	WT	22112	G	A	S	60-80
0	nonsynonymous	WT	22115	A	G	S	60-80
0	nonsynonymous	WT	22116	A	T	S	60-80
0	nonsynonymous	WT	22124	A	G	S	60-80
0	nonsynonymous	WT	22131	G	A	S	60-80
0.00160772	nonsynonymous	WT	22139	G	T	S	60-80
0	nonsynonymous	WT	22151	A	G	S	60-80
0	nonsynonymous	WT	22154	G	T	S	60-80
0	nonsynonymous	WT	22155	A	G	S	60-80
0	nonsynonymous	WT	22168	A	C	S	60-80
0	nonsynonymous	WT	22171	A	G	S	60-80
0	nonsynonymous	WT	22179	A	G	S	60-80
0	nonsynonymous	WT	22199	G	T	S	60-80
0	nonsynonymous	WT	22203	G	T	S	60-80
0	nonsynonymous	WT	22205	G	C	S	60-80
0	nonsynonymous	WT	22205	G	A	S	60-80
0	nonsynonymous	WT	22205	G	T	S	60-80
0	nonsynonymous	WT	22206	A	G	S	60-80
0	nonsynonymous	WT	22208	C	T	S	60-80
0	nonsynonymous	WT	22214	C	G	S	60-80
0	nonsynonymous	WT	22215	A	T	S	60-80
0	nonsynonymous	WT	22218	G	A	S	60-80
0	nonsynonymous	WT	22223	T	C	S	60-80
0	nonsynonymous	WT	22224	C	T	S	60-80
0	nonsynonymous	WT	22224	C	G	S	60-80
0	nonsynonymous	WT	22227	C	T	S	60-80
0	nonsynonymous	WT	22233	A	G	S	60-80
0	nonsynonymous	WT	22241	G	T	S	60-80
0	nonsynonymous	WT	22244	G	T	S	60-80
0	nonsynonymous	WT	22244	G	C	S	60-80
0	nonsynonymous	WT	22254	T	C	S	60-80
0	nonsynonymous	WT	22256	G	T	S	60-80
0	nonsynonymous	WT	22260	T	G	S	60-80
0	nonsynonymous	WT	22277	C	A	S	60-80
0	nonsynonymous	WT	22278	A	G	S	60-80
0	nonsynonymous	WT	22280	A	C	S	60-80
0	nonsynonymous	WT	22281	C	T	S	60-80
0	nonsynonymous	WT	22286	C	T	S	60-80
0	nonsynonymous	WT	22289	G	T	S	60-80
0	nonsynonymous	WT	22290	C	T	S	60-80
0	nonsynonymous	WT	22295	C	T	S	60-80
0	nonsynonymous	WT	22299	G	T	S	60-80
0	nonsynonymous	WT	22299	G	A	S	60-80
0	nonsynonymous	WT	22300	A	C	S	60-80
0	nonsynonymous	WT	22302	G	A	S	60-80
0	nonsynonymous	WT	22303	T	G	S	60-80
0	nonsynonymous	WT	22305	A	C	S	60-80
0	nonsynonymous	WT	22309	G	T	S	60-80
0	nonsynonymous	WT	22313	C	T	S	60-80
0	nonsynonymous	WT	22314	C	A	S	60-80
0	nonsynonymous	WT	22314	C	T	S	60-80
0	nonsynonymous	WT	22320	A	G	S	60-80
0	nonsynonymous	WT	22323	C	T	S	60-80
0	nonsynonymous	WT	22326	C	T	S	60-80
0	nonsynonymous	WT	22328	T	C	S	60-80
0	nonsynonymous	WT	22335	G	T	S	60-80
0	nonsynonymous	WT	22344	G	A	S	60-80
0	nonsynonymous	WT	22344	G	T	S	60-80
0	nonsynonymous	WT	22346	G	T	S	60-80
0	nonsynonymous	WT	22346	G	A	S	60-80
0	nonsynonymous	WT	22349	G	T	S	60-80
0	nonsynonymous	WT	22350	C	T	S	60-80
0	nonsynonymous	WT	22356	A	G	S	60-80
0	nonsynonymous	WT	22361	G	T	S	60-80
0	nonsynonymous	WT	22370	C	T	S	60-80
0	nonsynonymous	WT	22374	A	G	S	60-80
0	nonsynonymous	WT	22380	G	A	S	60-80
0	nonsynonymous	WT	22381	G	T	S	60-80
0.00160772	nonsynonymous	WT	22398	A	C	S	60-80
0	nonsynonymous	WT	22404	A	T	S	60-80
0	nonsynonymous	WT	22416	T	C	S	60-80
0	nonsynonymous	WT	22419	C	T	S	60-80
0	nonsynonymous	WT	22424	G	T	S	60-80
0	nonsynonymous	WT	22427	G	A	S	60-80
0	nonsynonymous	WT	22436	G	T	S	60-80
0	nonsynonymous	WT	22449	T	A	S	60-80
0	nonsynonymous	WT	22455	A	G	S	60-80
0	nonsynonymous	WT	22457	A	G	S	60-80
0	nonsynonymous	WT	22458	C	T	S	60-80
0	nonsynonymous	WT	22481	A	T	S	60-80
0	nonsynonymous	WT	22484	G	T	S	60-80
0	nonsynonymous	WT	22487	G	C	S	60-80
0	nonsynonymous	WT	22515	T	C	S	60-80
0	nonsynonymous	WT	22523	C	G	S	60-80
0	nonsynonymous	WT	22524	A	T	S	60-80
0	nonsynonymous	WT	22526	C	G	S	60-80
0	nonsynonymous	WT	22530	C	T	S	60-80
0	nonsynonymous	WT	22541	G	C	S	60-80
0	nonsynonymous	WT	22550	C	T	S	60-80
0	nonsynonymous	WT	22551	C	T	S	60-80
0	nonsynonymous	WT	22571	C	T	S	60-80
0.00321543	nonsynonymous	WT	22574	T	C	S	60-80
0	nonsynonymous	WT	22583	G	A	S	60-80
0	nonsynonymous	WT	22592	G	T	S	60-80
0	nonsynonymous	WT	22604	G	T	S	60-80
0	nonsynonymous	WT	22604	G	A	S	60-80
0	nonsynonymous	WT	22619	T	C	S	60-80
0	nonsynonymous	WT	22620	G	T	S	60-80
0	nonsynonymous	WT	22622	A	G	S	60-80
0	nonsynonymous	WT	22623	A	G	S	60-80
0	nonsynonymous	WT	22624	C	A	S	60-80
0	nonsynonymous	WT	22627	G	T	S	60-80
0	nonsynonymous	WT	22630	G	T	S	60-80
0	nonsynonymous	WT	22638	G	A	S	60-80
0	nonsynonymous	WT	22652	G	T	S	60-80
0.00160772	nonsynonymous	WT	22661	G	T	S	60-80
0	nonsynonymous	WT	22661	G	A	S	60-80
0	nonsynonymous	WT	22695	A	G	S	60-80
0	nonsynonymous	WT	22698	G	T	S	60-80
0	nonsynonymous	WT	22707	T	A	S	60-80
0	nonsynonymous	WT	22712	C	T	S	60-80
0	nonsynonymous	WT	22713	C	T	S	60-80
0	nonsynonymous	WT	22715	A	G	S	60-80
0	nonsynonymous	WT	22739	A	C	S	60-80
0	nonsynonymous	WT	22745	G	A	S	60-80
0	nonsynonymous	WT	22778	G	C	S	60-80
0	nonsynonymous	WT	22784	A	T	S	60-80
0	nonsynonymous	WT	22785	G	T	S	60-80
0	nonsynonymous	WT	22787	C	G	S	60-80
0	nonsynonymous	WT	22802	C	G	S	60-80
0	nonsynonymous	WT	22803	A	G	S	60-80
0	nonsynonymous	WT	22813	G	T	S	60-80
0	nonsynonymous	WT	22858	C	A	S	60-80
0	nonsynonymous	WT	22863	T	A	S	60-80
0	nonsynonymous	WT	22864	A	G	S	60-80
0	nonsynonymous	WT	22865	G	T	S	60-80
0	nonsynonymous	WT	22879	C	A	S	60-80
0	nonsynonymous	WT	22882	T	G	S	60-80
0	nonsynonymous	WT	22893	A	G	S	60-80
0	nonsynonymous	WT	22895	G	A	S	60-80
0	nonsynonymous	WT	22896	T	C	S	60-80
0	nonsynonymous	WT	22899	G	T	S	60-80
0	nonsynonymous	WT	22912	T	G	S	60-80
0	nonsynonymous	WT	22917	T	G	S	60-80
0	nonsynonymous	WT	22927	G	T	S	60-80
0	nonsynonymous	WT	22928	T	C	S	60-80
0	nonsynonymous	WT	22936	G	T	S	60-80
0	nonsynonymous	WT	22962	A	T	S	60-80
0	nonsynonymous	WT	22964	A	G	S	60-80
0	nonsynonymous	WT	22964	A	T	S	60-80
0	nonsynonymous	WT	22965	T	C	S	60-80
0	nonsynonymous	WT	22973	G	C	S	60-80
0	nonsynonymous	WT	22976	A	G	S	60-80
0	nonsynonymous	WT	22986	C	T	S	60-80
0.00643087	nonsynonymous	WT	22988	G	A	S	60-80
0	nonsynonymous	WT	22991	A	G	S	60-80
0	nonsynonymous	WT	22992	G	T	S	60-80
0	nonsynonymous	WT	22992	G	A	S	60-80
0	nonsynonymous	WT	22993	C	A	S	60-80
0	nonsynonymous	WT	22995	C	T	S	60-80
0	nonsynonymous	WT	23003	A	C	S	60-80
0	nonsynonymous	WT	23009	G	T	S	60-80
0	nonsynonymous	WT	23009	G	A	S	60-80
0.0257235	nonsynonymous	WT	23010	T	C	S	60-80
0	nonsynonymous	WT	23015	G	A	S	60-80
0	nonsynonymous	WT	23030	T	C	S	60-80
0	nonsynonymous	WT	23031	T	C	S	60-80
0	nonsynonymous	WT	23034	C	G	S	60-80
0	nonsynonymous	WT	23042	T	C	S	60-80
0	nonsynonymous	WT	23069	G	T	S	60-80
0	nonsynonymous	WT	23084	T	C	S	60-80
0	nonsynonymous	WT	23088	G	A	S	60-80
0	nonsynonymous	WT	23090	G	T	S	60-80
0	nonsynonymous	WT	23108	G	C	S	60-80
0	nonsynonymous	WT	23119	T	A	S	60-80
0.00321543	nonsynonymous	WT	23120	G	T	S	60-80
0	nonsynonymous	WT	23121	C	T	S	60-80
0	nonsynonymous	WT	23123	C	T	S	60-80
0	nonsynonymous	WT	23124	C	G	S	60-80
0	nonsynonymous	WT	23126	G	T	S	60-80
0	nonsynonymous	WT	23127	C	T	S	60-80
0	nonsynonymous	WT	23147	A	G	S	60-80
0.00160772	nonsynonymous	WT	23202	C	T	S	60-80
0	nonsynonymous	WT	23202	C	A	S	60-80
0	nonsynonymous	WT	23220	C	T	S	60-80
0	nonsynonymous	WT	23220	C	A	S	60-80
0	nonsynonymous	WT	23224	G	T	S	60-80
0	nonsynonymous	WT	23229	A	G	S	60-80
0	nonsynonymous	WT	23235	A	G	S	60-80
0	nonsynonymous	WT	23236	G	T	S	60-80
0	nonsynonymous	WT	23244	C	T	S	60-80
0	nonsynonymous	WT	23255	T	C	S	60-80
0	nonsynonymous	WT	23270	G	A	S	60-80
0	nonsynonymous	WT	23271	C	T	S	60-80
[truncated: 11,732 more rows]
